# Supplementary material for: Loss of USP28 and SPINT2 expression promotes cancer cell survival after whole genome doubling
Source: Cell Oncol (Dordr). 2021 Dec 28;45(1):103–19. doi: 10.1007/s13402-021-00654-5 (PMC8881269; doi:10.1007/s13402-021-00654-5)
Supplement: Supplementary file 1 — Summary results of the screen. (XLSX 26 KB) [file 13402_2021_654_MOESM1_ESM.xlsx]

## Sheet: Confirmed screen hits
	Gene Name	Ensemble	Z.index	Protein name	Cellular component	Molecular function	Biological process	Chromosome	Significance
1272	ASPRV1	ENSG00000179818	49.3041	Retroviral-like aspartic protease 1	membrane	hydrolase Protease	protein processing Proteolysis	2	***
804	SFRP2	ENSG00000145423	40.2516	Secreted frizzled-related protein 2	secreted	developmental protein	Wnt negative regulator Cell-cell signaling Negative regulation of cell migration Negative regulation of apoptotic signaling pathway in response to DNA damage Positive regulation of proliferation	4	***
1513	NYNRIN	ENSG00000205978	39.4507	Protein NYNRIN	membrane	nucleic acid binding	DNA integration	14	***
277	C19orf29	ENSG00000105298	36.8973	Cactin	nucleus	developmental protein	immunity, innate immune response MRNA processing	19	***
1075	TAC3	ENSG00000166863	36.1746	Tachykinin-3	secreted	neuropeptide	neuropeptid signaling pathway	12	***
36	MAN2B2	ENSG00000013288	33.2965	Epididymis-specific alpha-mannosidase	secreted Lysosome	hydrolase Glycosidase	mannose metabolic process	4	***
1541	AC044860.3	ENSG00000229212	32.31	Golgin subfamily A member 2-like protein 2	cytoplasm Membrane			15	***
385	EHBP1	ENSG00000115504	29.0174	EH domain-binding protein 1	cytoplasm Membrane		cytoskeleton organization	2	***
369	GMNN	ENSG00000112312	26.8926	Geminin	cytoplasm Nucleus	DNA replication inhibitor	negative regulation of cell cycle	6	***
951	JAK1	ENSG00000162434	26.5892	Tyrosine-protein kinase JAK1	membrane	kinase Transferase	receptor protein signaling pathway	1	***
242	KLF5	ENSG00000102554	26.2261	Krueppel-like factor 5	nucleus	activator	angiogenesis + regulation of proliferation	13	***
565	AVIL	ENSG00000135407	23.2998	Advillin	cytoskeleton	actin capping	cytoskeleton organization	12	***
1500	APOM	ENSG00000204444	21.5027	Apolipoprotein M	secreted	antioxidant Lipid binding	lipid transport	6	***
170	LHX5	ENSG00000089116	21.2213	LIM/homeobox protein Lhx5	nucleus	trascription regulation	cell proliferation in forebrain	12	***
198	HSP90AB1	ENSG00000096384	21.0526	Heat shock protein HSP 90-beta -alpha isoform, class B	cytoplasm	chaperone	stress response	6	***
413	HSD11B1	ENSG00000117594	21.0254	Corticosteroid 11-beta-dehydrogenase isozyme 1	ER Membrane	oxidoreductase	lipid metabolism Steroid metabolism	1	***
944	SENP3	ENSG00000161956	19.1504	Sentrin-specific protease 3	cytoplasm Nucleus	hydrolase	proteolysis, SUMO removal	17	***
1120	TMEM42	ENSG00000169964	18.9391	Transmembrane protein 42	membrane			3	***
1505	C5orf51	ENSG00000205765	18.6527	UPF0600 protein C5orf51			bind ELAVL1 (nuclear import of p53)	5	***
1178	HRB	ENSG00000173744	18.5696	Arf-GAP domain and FG repeat-containing protein 1	nucleus Cytoplasmic vesicle	developmental protein	differentiation mRNA transport	2	***
1068	GPR182	ENSG00000166856	18.5389	G-protein coupled receptor 182	membrane	receptor	cell surface receptor signaling pathway	12	***
39	MAMLD1	ENSG00000013619	18.3363	Mastermind-like domain-containing protein 1	nucleus		transcription regulation Gonad development	X	***
139	WDR70	ENSG00000082068	17.4832	WD repeat-containing protein 70	unknown	?	?	5	***
135	KCNN2	ENSG00000080709	17.3049	Small conductance calcium-activated potassium channel protein 2	membrane	cacium- activated potassium channel	synaptic transmission	5	***
146	TDRD3	ENSG00000083544	17.024	Tudor domain-containing protein 3	cytoplasm Nucleus	chromatin regulator	chromatin modification	13	***
1004	DACT2	ENSG00000164488	16.7138	Dapper homolog 2	mitochondrion	transcription factor binding	negative regulation of cell adhesion	6	***
913	B4GALT3	ENSG00000158850	15.9025	Beta-1,4-galactosyltransferase 3	golgi Membrane	transferase	Post-translational protein modification	1	***
660	TMEM132B	ENSG00000139364	15.6804	Transmembrane protein 132B	membrane	?	?	12	***
234	MANBAL	ENSG00000101363	15.5	Protein MANBAL	membrane	?	?	20	***
1059	BTRC	ENSG00000166167	15.4161	F-box/WD repeat-containing protein 1A	cytoplasm Nucleus	ligase	Wnt signaling pathway regulation of I-kappaB kinase/NF-kappaB signaling protein ubiquitination	10	***
1084	SPINT2	ENSG00000167642	15.0931	Kunitz-type protease inhibitor 2	membrane	protease inhibitor	Inhibitor of HGF (Hepatocyte growth factor) activator Cellular component movement	19	***
800	SLIT2	ENSG00000145147	14.9065	Slit homolog 2 protein	secreted	developmental protein	chemotaxis Differentiation Cell-cell adhesion Cell migration in angiogenesis Positive regulation of apoptosis Positive regulation of angiogenesis	4	***
1023	KIF6	ENSG00000164627	14.7593	Kinesin-like protein KIF6	cytoskeleton	motor protein	Microtubule - based movement	6	***
405	RGS2	ENSG00000116741	14.6885	Regulator of G-protein signaling 2	cytoplasm Membrane Nucleus Mitochondrion	signal transduction inhibitor	cell cycle Translation	1	***
214	HMGXB4	ENSG00000100281	14.6174	HMG domain-containing protein 4	nucleus	DNA binding	Wnt signalling – negative	22	***
893	SORCS3	ENSG00000156395	14.5088	VPS10 domain-containing receptor SorCS3	membrane	neuropeptide receptor activity	?	10	***
222	PNPLA5	ENSG00000100341	14.4219	Patatin-like phospholipase domain-containing protein 5	?	hydrolase	lipid degradation	22	***
935	MPZL3	ENSG00000160588	14.1407	Myelin protein zero-like protein 3	membrane	?	cell adhesion	11	***
748	MTF2	ENSG00000143033	13.9808	Metal-response element-binding transcription factor 2	nucleus	chromatin regulator	chromatin modification Negative regulation of histone H3-K27 methylation	1	***
548	C14orf1	ENSG00000133935	13.9405	Probable ergosterol biosynthetic protein 28	ER Membrane	?	lipid biosynthesis and metabolism Sterol biosynthesis and metabolism Steroid biosynthesis and metabolism	14	***
991	TGM4	ENSG00000163810	13.8683	Protein-glutamine gamma-glutamyltransferase 4	golgi Secreted	transferase	peptide cross-linking	3	***
1389	LIN54	ENSG00000189308	13.8357	Protein lin-54 homolog	nucleus	activator/represor	cell cycle Transcription regulation	4	***
24	CCL3	ENSG00000006075	13.7893	C-C motif chemokine 3	secreted	chemokine Chemoattractant Protein kinase C	migration Cell-cell signalling Kinase B signalling Chemotaxis Inflammatory response	17	***
544	IPO8	ENSG00000133704	13.7411	Importin-8	cytoplasm Nucleus	Ran GTPase binding	protein transport Signal transduction	12	***
258	RNF40	ENSG00000103549	13.6378	E3 ubiquitin-protein ligase BRE1B	nucleus	chromatin regulator Ligase	histone H2B ubiquitination	16	***
59	IBSP	ENSG00000029559	13.4811	Bone sialoprotein 2	secreted	cell adhesion Response to growth factor stimulus	Probably important to cell-matrix interaction. Promotes Arg-Gly-Asp-dependent cell attachment	4	***
468	CDKN1A	ENSG00000124762	13.4389	p21 Cyclin-dependent kinase inhibitor 1	cytoplasm Nucleus	protein kinase inhibitor	cell cycle DNA damage response Ras protein signal transduction	6	***
1525	AB019440.1-8	ENSG00000211946	13.22	immunoglobulin heavy variable 3-20			immunity	14	***
111	SPP2	ENSG00000072080	13.1502	Secreted phosphoprotein 24	secreted	endopeptidase inhibitor	bone remodeling	2	***
864	JMY	ENSG00000152409	13.1293	Junction-mediating and -regulatory protein	cytoskeleton Nucleus	trascriprion coactivator	DNA repair Cell cycle arrest De novo actin filament nucleation Apoptotic signaling pathway p53	5	***
1540	ATXN1L	ENSG00000224470	13.1216	Ataxin-1-like	nucleus	repressor	transcription regulation	16	***
262	IQCH	ENSG00000103599	12.9422	IQ domain-containing protein H	?	?	May play a regulatory role in spermatogenesis	15	***
1209	FAM38B2	ENSG00000175388	12.7201	Piezo-type mechanosensitive ion channel component 2	membrane	ion channel	transport	18	***
480	EDN2	ENSG00000127129	12.5784	Endothelin-2	secreted	vasoactive hormon activity	positive regulation of cell proliferation	1	***
885	VPS37A	ENSG00000155975	12.4957	Vacuolar protein sorting-associated protein 37A	endosome Membrane Nucleus	?	protein transport Cell death	8	***
393	SMYD1	ENSG00000115593	12.4522	Histone-lysine N-methyltransferase SMYD1	cytoplasm Nucleus	represor Transferase	chromatin remodeling Transcription	2	***
238	POLA1	ENSG00000101868	12.4176	DNA polymerase alpha catalytic subunit	nucleus	DNA polymerase Transferase	DNA replication Host-virus interaction Proliferation	X	***
1421	WDR45	ENSG00000196998	12.4081	WD repeat domain phosphoinositide-interacting protein 4	cytoplasm	Phosphatidylinositol (bi)phosphate bindingosphatidylinositol-3,5-bisphosphate binding	autophagy Cell death	X	***
512	ARHGEF9	ENSG00000131089	12.322	Rho guanine nucleotide exchange factor 9	cytoplasm	Guanine-nucleotide releasing factor	apoptotic signaling pathway Positive regulation of apoptosis	X	***
206	TCF20	ENSG00000100207	12.3038	Transcription factor 20	nucleus	activator	transcription regulation	22	***
8	TMEM176A	ENSG00000002933	12.2919	Transmembrane protein 176A	membrane	?	negative regulation of dendritic cell differentiation	7	***
1265	LDLRAD3	ENSG00000179241	12.2514	Low-density lipoprotein receptor class A domain-containing protein 3	membrane	receptor	endocytosis	11	***
1520	TRGV3	ENSG00000211699	12.223	T-cell receptor gamma chain V region PT-gamma-1/2	plasma membrane	receoptor	immune response	7	***
776	PLEKHA6	ENSG00000143850	12.08	Pleckstrin homology domain-containing family A member 6	?	?	?	1	***
756	PFDN2	ENSG00000143256	11.9355	Prefoldin subunit 2	cytoplasm Nucleus Mitochondrion	chaperone	de novo protein folding	1	***
230	PNN	ENSG00000100941	11.8824	Pinin	cell junction Nucleus Spliceosome	activator	cell adhesion mRNA splicing Transcription regulation	14	***
600	BRIP1	ENSG00000136492	11.6393	Fanconi anemia group J protein	nucleus	helicase Hydrolase	DNA damage checkpoint Double-strand break repair	17	***
389	PDCL3	ENSG00000115539	11.6306	Phosducin-like protein 3	cytoplasm	?	angiogenesis Apoptosis	2	***
103	FGFR2	ENSG00000066468	11.6282	Fibroblast growth factor receptor 2	golgi Cell cortex Cell surface Nucleus	ATP binding Fibroblast growth factor binding	angiogenesis Apoptosis Cell-cell signalling +much more	10	***
768	CNIH4	ENSG00000143771	11.6205	Protein cornichon homolog 4	membrane	?	intracelular signal transduction	1	***
1111	GPRIN1	ENSG00000169258	11.4154	G protein-regulated inducer of neurite outgrowth 1	membrane	?	neuron prjection development	5	***
1489	RP11-535K1.1	ENSG00000204091	11.3932	testis development related 1 (non-protein coding)				6	***
297	GSK3A	ENSG00000105723	11.3892	Glycogen synthase kinase-3 alpha	cytosol	kinase Transferase Signal transduction inhibitor	Wnt negative regulator Negative regulation of TOR signaling + much more	19	***
246	ZNF423	ENSG00000102935	11.3812	Zinc finger protein 423	nucleus	activator/represor Developmental protein	differentiation Transcription regulation	16	***
1273	EXOC3	ENSG00000180104	11.2914	Exocyst complex component 3	exocyst	?	exocytosis Cellular protein metabolism	5	***
1040	C10orf10	ENSG00000165507	11.2356	Protein DEPP	mitochondrion	?	oxidative stress/autophagy	10	***
976	PBXIP1	ENSG00000163346	11.2323	Pre-B-cell leukemia transcription factor-interacting protein 1	cytoskeleton Microtubule Nucleus	transcription corepressor	cell differentiation	1	***
43	POLA2	ENSG00000014138	11.1374	DNA polymerase alpha subunit B	nucleus	DNA polimerase activity	DNA replication initiation G1/S transition	11	***
556	MYBPC3	ENSG00000134571	11.0978	Myosin-binding protein C, cardiac-type	thich filament	muscle protein ATPase activator	cell adhesion Muscle filament sliding	11	***
892	HEMK2	ENSG00000156239	10.8997	HemK methyltransferase family member 2	protein complex	transferase	+ regulation of cell growth	21	***
1256	ERN1	ENSG00000178607	10.7866	Serine/threonine-protein kinase/endoribonuclease IRE1	ER Membrane	hydrolase Kinase Transferase	apoptosis Transcription Unfolded protein response cell cycle arrest	17	***
1135	LRRC8E	ENSG00000171017	10.7782	Leucine-rich repeat-containing protein 8E	membrane	?	?	19	*
805	OSMR	ENSG00000145623	10.7605	Oncostatin-M-specific receptor subunit beta	membrane	receptor	cell proliferation +	5	***
1440	PRIM1	ENSG00000198056	10.5333	DNA primase small subunit	nucleoplasm Primosom complex	DNA primase activity	DNA replication Transcription	12	***
79	USP28	ENSG00000048028	10.4699	Ubiquitin carboxyl-terminal hydrolase 28	nucleus	hydrolase Protease	DNA repair DNA damage checkpoint Cell proliferation	11	***
1404	TCF4	ENSG00000196628	10.4081	Transcription factor 4	nucleus	activator	Transcription regulation	18	***
154	MTIF2	ENSG00000085760	10.3427	Translation initiation factor IF-2, mitochondrial	mitochondrion	initiation factor	protein biosynthesis	2	***
908	SHROOM4	ENSG00000158352	10.1087	Protein Shroom4	cytoskeleton	developmental protein	actin filament organization Mental retardation, X-linked, syndromic, Stocco dos Santos type	X	***
1312	ASB7	ENSG00000183475	10.0745	Ankyrin repeat and SOCS box protein 7	?	?	Ubl conjugation pathway Signal transduction	15	***
1249	ARL6IP6	ENSG00000177917	10.0437	ADP-ribosylation factor-like protein 6-interacting protein 6	membrane	?	?	2	***
381	HEMK1	ENSG00000114735	10.0203	HemK methyltransferase family member 1	mitochondrion	transferase	DNA methylation	3	**
1280	HARBI1	ENSG00000180423	9.95076	Putative nuclease HARBI1	centrosome Cytoplasm Nucleus	hydrolase Nuclease	nucleic acid phosphodiesther bond hydrolisis	11	*
285	ICAM5	ENSG00000105376	9.93719	Intercellular adhesion molecule 5	membrane		cell adhesion	19	***
119	FMO4	ENSG00000076258	9.81287	Dimethylaniline monooxygenase [N-oxide-forming] 4	Er Membrane	monooxygenase	metabolism of xenobiotics	1	***
464	APOBEC2	ENSG00000124701	9.75076	Probable C->U-editing enzyme APOBEC-2	?	hydrolase	mRNA processing DNA demethylation	6	**
186	ZFHX4	ENSG00000091656	9.67126	Zinc finger homeobox protein 4	nucleus	trascription regulation		8	***
628	BTG4	ENSG00000137707	9.61937	Protein BTG4	?	?	cell cycle arrest Neuron differentiation	11	***
281	FZR1	ENSG00000105325	9.59318	Fizzy-related protein homolog	cytoplasm Nucleus	DNA repair Mitosis G2 DNA damage checkpoint	Key regulator of ligase activity of the anaphase promoting complex/cyclosome (APC/C), which confers substrate specificity upon the complex. Associates with the APC/C in late mitosis, in replacement of CDC20, and activates the APC/C during anaphase and telophase. The APC/C remains active in degrading substrates to ensure that positive regulators of the cell cycle do not accumulate prematurely. At …	19	**
1452	ZNF248	ENSG00000198105	9.57842	Zinc finger protein 248	nucleus	DNA binding	transcription regulation	10	**
496	ARPC1B	ENSG00000130429	9.46925	Actin-related protein 2/3 complex subunit 1B	cytoskeleton	consituent of cytoskeleton	actin filament polymerization	7	***
166	ATRN	ENSG00000088812	9.40558	Attractin	membrane Secreted	receptor	inflammatory response Response to oxidative stress	20	***
620	CREBZF	ENSG00000137504	9.33258	CREB/ATF bZIP transcription factor	nucleus	DNA binding	transcription regulation	11	**
1360	SPATA12	ENSG00000186451	9.18231	Spermatogenesis-associated protein 12	?		?	3	**
629	FXYD6	ENSG00000137726	9.11385	FXYD domain-containing ion transport regulator 6	membrane	ion channel	ion transmembrane transport	11	*
816	SLC16A2	ENSG00000147100	9.1086	Monocarboxylate transporter 8	membrane	transporter	symport	X	**
12	CFLAR	ENSG00000003402	9.07055	CASP8 and FADD-like apoptosis regulator	cytosol	Cysteine-type endopeptidase activity Enzyme activator activity	Apoptosis regulator protein inhibitor of TNFRSF6 mediated apoptosis	2	**
349	GLI1	ENSG00000111087	9.05103	Zinc finger protein GLI1	cytoplasm Nucleus	activator Developmental protein	differentiation Transcription regulation + cell proliferation	12	***
1340	MYADML2	ENSG00000185105	8.94242	Myeloid-associated differentiation marker-like protein 2	membrane	?	?	17	**
741	C1orf216	ENSG00000142686	8.93336	UPF0500 protein C1orf216	?	?	?	1	*
1126	NUDT6	ENSG00000170917	8.90496	Nucleoside diphosphate-linked moiety X motif 6	cytoplasm Nucleus mitochondrion	hydrolase	metabolic process	4	***
1512	CYS1	ENSG00000205795	8.86274	Cystin-1	cytoplasm Membrane Cytoskeleton		kidney development	2	***
1003	SPINK1	ENSG00000164266	8.79883	Pancreatic secretory trypsin inhibitor	secreted	endopeptidase inhibitor		5	**
552	SOX5	ENSG00000134532	8.75673	Transcription factor SOX-5	nucleus	Transcription activator	cellular response to transforming growth factor beta	12	**
1453	RUNDC2B	ENSG00000198106	8.7035	? - pseudogene	?	?	?	16	*
95	LAMC2	ENSG00000058085	8.68695	Laminin subunit gamma-2	secreted Basement membrane	heparin binding	cell adhesion Hemidesmosome assembly	1	***
1240	TBL1XR1	ENSG00000177565	8.66885	F-box-like/WD repeat-containing protein TBL1XR1	nucleus	activator/represor//chromatin regulator	transcription/Ubiquitin conjugation pathway Cellular lipid metabolism Negative/positive transcription regulation Small molecule metabolism	3	*
488	MYO1B	ENSG00000128641	8.66218	Unconventional myosin-Ib	cytoplasm Plasma membrane	motor protein Myosin	actin filament bundle assembly Actin filament-based movement	2	**
1119	ZFPM2	ENSG00000169946	8.57736	Zinc finger protein ZFPM2	nucleus	activator/represor	transcription regulator that plays a central role in heart morphogenesis and development of coronary vessels from epicardium	8	*
960	PUS10	ENSG00000162927	8.51794	Putative tRNA pseudouridine synthase Pus10	?	isomerase/RNA binding	tRNA processing	2	*
995	FYCO1	ENSG00000163820	8.46019	FYVE and coiled-coil domain-containing protein 1	autophagosome, lysosome, endosome	metal ion binding	+ end directed vesicle transport along microtubule	3	*
1288	RELL1	ENSG00000181826	8.45573	RELT-like protein 1	membrane/ microtubule cytoskeleton	?	?	4	*
1205	SCUBE2	ENSG00000175356	8.43587	Signal peptide, CUB and EGF-like domain-containing protein 2	extracellular region	calcium ion binding	?	11	*
449	SARDH	ENSG00000123453	8.42183	Sarcosine dehydrogenase, mitochondrial	mitochondrion	oxidoreductase Aminomethyltransferase	methylation Glycine catabolic process	9	**
872	MERTK	ENSG00000153208	8.27084	Tyrosine-protein kinase Mer	membrane	kinase Receptor	Cell-cell signalling Apoptosis Differentiation	2	**
1380	FAM72B	ENSG00000188610	7.94243	Protein FAM72B	?	?	?	1	*
406	ETV3	ENSG00000117036	7.87524	ETS translocation variant 3	nucleus	repressor, sequence specific DNA binding	Transcriptional repressor that contribute to growth arrest during terminal macrophage differentiation by repressing target genes involved in Ras-dependent proliferation. Represses MMP1 promoter activity.	1	*
1079	HDHD2	ENSG00000167220	7.81534	Haloacid dehalogenase-like hydrolase domain-containing protein 2	extracellular vesicular exosome	metal ion binding	?	18	*
162	ACOX3	ENSG00000087008	7.80274	Peroxisomal acyl-coenzyme A oxidase 3	peroxisome	oxidoreductase	fatty acid metabolism	4	**
501	BAT2L	ENSG00000130723	7.77794	Protein PRRC2B	?	?	?	9	*
1432	IPP	ENSG00000197429	7.77171	Actin-binding protein IPP	cytoskeleton	actin binding	May play a role in organizing the actin cytoskeleton	1	*
1460	CESK1	ENSG00000198445	7.75668	Putative T-complex protein 1 subunit theta-like 2	cytoplasm	chaperone	Possible molecular chaperone; assists the folding of proteins upon ATP hydrolysis	22	*
96	CALCRL	ENSG00000064989	7.74032	Calcitonin gene-related peptide type 1 receptor	cell membrane	G-protein coupled receptor	G-protein coupled receptor signaling pathway, angiogenesis, cAMP biosynthesis, calcium ion transport	2	*
	BLCAP	ENSG00000166619	7.70564	Bladder cancer-associated protein	membrane	?	apoptosis /cell cycle	20	*
314	CCDC6	ENSG00000108091	7.69493	Coiled-coil domain-containing protein 6	cytoplasm, cytoskeleton (?)	structural consituent of cytoskeleton		10	*
1504	CRLF2	ENSG00000205755	7.68671	Cytokine receptor-like factor 2	membrane Secreted	receptor	Receptor for thymic stromal lymphopoietin (TSLP) stimulating cell proliferation through activation of STAT3 and STAT5 Also activates JAK2	X	*
832	ST14	ENSG00000149418	7.64012	Suppressor of tumorigenicity 14 protein	membrane	hydrolase, prolase, serine protease	Degrades extracellular matrix. Proposed to play a role in breast cancer invasion and metastasis. Exhibits trypsin-like activity as defined by cleavage of synthetic substrates with Arg or Lys as the P1 site	11	*
321	TADA2L	ENSG00000108264	7.45593	Transcriptional adapter 2-alpha	nucleus	transcription cofactor acitivity	transcription regulation	17	**
676	ABCC12	ENSG00000140798	7.28857	Multidrug resistance-associated protein 9	membrane	ATP binding, ATPase activity	ATP catabolic process	16	*
1413	GPR81 (HCAR1)	ENSG00000196917	6.98443	Hydroxycarboxylic acid receptor 1	membrane	G-protein coupled receptor	response to estradiol	12	*
884	FGD5	ENSG00000154783	6.82076	FYVE, RhoGEF and PH domain-containing protein 5	cell membrane/cytoplasm/cytoskeleton/ER/golgi	Guanine-nucleotide releasing factor	actin cytoskeleton organisation/filipodium assembly/regulation of cell shape and Cdc42 GTPase activity	3	*
