# Supplementary material for: Loss of USP28 and SPINT2 expression promotes cancer cell survival after whole genome doubling
Source: Cell Oncol (Dordr). 2021 Dec 28;45(1):103–19. doi: 10.1007/s13402-021-00654-5 (PMC8881269; doi:10.1007/s13402-021-00654-5)
Supplement: Supplementary file 2 — Pathway analysis of the identified candidates. (XLSX 32 KB) [file 13402_2021_654_MOESM2_ESM.xlsx]

## Sheet: Analysis output
{\rtf1\ansi\ansicpg1252\cocoartf1561\cocoasubrtf400
{\fonttbl\f0\fmodern\fcharset0 Courier;}
{\colortbl;\red255\green255\blue255;\red0\green0\blue0;}
{\*\expandedcolortbl;;\cssrgb\c0\c0\c0;}
\paperw11900\paperh16840\margl1440\margr1440\vieww10800\viewh8400\viewkind0
\deftab720
\pard\pardeftab720\partightenfactor0
\f0\fs26 \cf0 \expnd0\expndtw0\kerning0
<html><head><style></style></head><body><pre style="word-wrap: break-word; white-space: pre-wrap;">Annotation Cluster 1	Enrichment Score: 1.452120771262169\
Category	Term	Count	%	PValue	Genes	List Total	Pop Hits	Pop Total	Fold Enrichment	Bonferroni	Benjamini	FDR\
GOTERM_CC_DIRECT	GO:0005658~alpha DNA polymerase:primase complex	3	2.23881e+16	6.44496e+11	ENSG00000101868, ENSG00000014138, ENSG00000198056	122	6	18224	7468852459016390	0.10149307316647516	0.10149307316647516	0.7803052102728136\
GOTERM_BP_DIRECT	GO:0006271~DNA strand elongation involved in DNA replication	3	2.23881e+16	0.004374347923650578	ENSG00000101868, ENSG00000014138, ENSG00000198056	113	15	16792	2.97204e+16	0.9597815926886795	0.9597815926886795	6.435594934548994\
GOTERM_BP_DIRECT	GO:0000722~telomere maintenance via recombination	3	2.23881e+16	0.019197086871114134	ENSG00000101868, ENSG00000014138, ENSG00000198056	113	32	16792	1393141592920350	0.9999993248183657	0.9912271600385474	25.481367635819787\
GOTERM_BP_DIRECT	GO:0006270~DNA replication initiation	3	2.23881e+16	0.019197086871114134	ENSG00000101868, ENSG00000014138, ENSG00000198056	113	32	16792	1393141592920350	0.9999993248183657	0.9912271600385474	25.481367635819787\
KEGG_PATHWAY	hsa03030:DNA replication	3	2.23881e+16	0.021767071625976343	ENSG00000101868, ENSG00000014138, ENSG00000198056	45	36	6910	1.27963e+16	0.9008165654926862	0.685065983883427	21.847722991480122\
GOTERM_BP_DIRECT	GO:0000082~G1/S transition of mitotic cell cycle	4	2.98507e+16	0.03080520123519742	ENSG00000101868, ENSG00000014138, ENSG00000124762, ENSG00000198056	113	102	16792	5827520388686440	0.9999999998905242	0.9898172855129309	37.797590132039026\
UP_KEYWORDS	DNA replication	3	2.23881e+16	0.12061524819136818	ENSG00000101868, ENSG00000014138, ENSG00000198056	132	94	20581	4.97606e+16	0.9999999999978453	0.8933936570039841	80.26214234651677\
KEGG_PATHWAY	hsa00240:Pyrimidine metabolism	3	2.23881e+16	0.14151153653198983	ENSG00000101868, ENSG00000014138, ENSG00000198056	45	104	6910	442948717948718	0.9999998898159688	0.9594095625803777	81.89728663772445\
KEGG_PATHWAY	hsa00230:Purine metabolism	3	2.23881e+16	0.3092068604216935	ENSG00000101868, ENSG00000014138, ENSG00000198056	45	176	6910	2617424242424240	1.0	0.9866424486784627	98.41328760256451\
KEGG_PATHWAY	hsa01100:Metabolic pathways	7	5223880597014920	0.8190693806697267	ENSG00000101868, ENSG00000158850, ENSG00000123453, ENSG00000117594, ENSG00000087008, ENSG00000014138, ENSG00000198056	45	1228	6910	0.8753166847629389	1.0	0.9999989931098272	99.99999951781592\
\
Annotation Cluster 2	Enrichment Score: 1.3595451359583528\
Category	Term	Count	%	PValue	Genes	List Total	Pop Hits	Pop Total	Fold Enrichment	Bonferroni	Benjamini	FDR\
KEGG_PATHWAY	hsa04151:PI3K-Akt signaling pathway	7	5223880597014920	0.021042568062336398	ENSG00000096384, ENSG00000066468, ENSG00000162434, ENSG00000058085, ENSG00000145623, ENSG00000029559, ENSG00000124762	45	345	6910	3.11562e+16	0.8927987584939137	0.8927987584939137	21.19692334143779\
KEGG_PATHWAY	hsa05200:Pathways in cancer	7	5223880597014920	0.03683473686205718	ENSG00000111087, ENSG00000096384, ENSG00000066468, ENSG00000108091, ENSG00000162434, ENSG00000058085, ENSG00000124762	45	393	6910	2.73509e+16	0.9805649716323244	0.7311386388652854	34.32065109886581\
KEGG_PATHWAY	hsa05215:Prostate cancer	3	2.23881e+16	0.1076485736656078	ENSG00000096384, ENSG00000066468, ENSG00000124762	45	88	6910	5234848484848480	0.9999935986462677	0.9497000032919707	72.07836254633813\
\
Annotation Cluster 3	Enrichment Score: 1.2593233534464454\
Category	Term	Count	%	PValue	Genes	List Total	Pop Hits	Pop Total	Fold Enrichment	Bonferroni	Benjamini	FDR\
UP_SEQ_FEATURE	repeat:WD 3	6	4477611940298500	0.0309217256830046	ENSG00000105325, ENSG00000130429, ENSG00000196998, ENSG00000177565, ENSG00000082068, ENSG00000166167	131	269	20063	3.41604e+16	0.9999996241437525	0.9999996241437525	36.14238705024824\
INTERPRO	IPR001680:WD40 repeat	6	4477611940298500	0.03208568373839305	ENSG00000105325, ENSG00000130429, ENSG00000196998, ENSG00000177565, ENSG00000082068, ENSG00000166167	123	268	18559	3.37805e+16	0.9999686571497308	0.9999686571497308	35.57455739124232\
UP_KEYWORDS	WD repeat	6	4477611940298500	0.03401086725082007	ENSG00000105325, ENSG00000130429, ENSG00000196998, ENSG00000177565, ENSG00000082068, ENSG00000166167	132	281	20581	3329181494661920	0.9992769000964475	0.7004060419787475	35.39210681395245\
UP_SEQ_FEATURE	repeat:WD 1	6	4477611940298500	0.03488460149146582	ENSG00000105325, ENSG00000130429, ENSG00000196998, ENSG00000177565, ENSG00000082068, ENSG00000166167	131	278	20063	3305453347245860	0.9999999454462836	0.9997664326298282	39.77166117005127\
UP_SEQ_FEATURE	repeat:WD 2	6	4477611940298500	0.03488460149146582	ENSG00000105325, ENSG00000130429, ENSG00000196998, ENSG00000177565, ENSG00000082068, ENSG00000166167	131	278	20063	3305453347245860	0.9999999454462836	0.9997664326298282	39.77166117005127\
SMART	SM00320:WD40	6	4477611940298500	0.037989840634665935	ENSG00000105325, ENSG00000130429, ENSG00000196998, ENSG00000177565, ENSG00000082068, ENSG00000166167	71	267	10057	3183098591549290	0.9642356260571228	0.9642356260571228	34.14009677006642\
UP_SEQ_FEATURE	repeat:WD 6	5	3731343283582080	0.038811448726276274	ENSG00000105325, ENSG00000130429, ENSG00000177565, ENSG00000082068, ENSG00000166167	131	196	20063	3906955912135840	0.9999999920045014	0.9905439145655507	43.17793834389085\
INTERPRO	IPR017986:WD40-repeat-containing domain	6	4477611940298500	0.05159735696347114	ENSG00000105325, ENSG00000130429, ENSG00000196998, ENSG00000177565, ENSG00000082068, ENSG00000166167	123	306	18559	2.95855e+16	0.9999999517278897	0.9963589042903209	51.04206834349314\
INTERPRO	IPR015943:WD40/YVTN repeat-like-containing domain	6	4477611940298500	0.0675331991092772	ENSG00000105325, ENSG00000130429, ENSG00000196998, ENSG00000177565, ENSG00000082068, ENSG00000166167	123	331	18559	2.7351e+16	0.999999999779497	0.9961465158411894	61.041153453391274\
UP_SEQ_FEATURE	repeat:WD 5	5	3731343283582080	0.06844539909093258	ENSG00000105325, ENSG00000130429, ENSG00000177565, ENSG00000082068, ENSG00000166167	131	237	20063	3.23107e+16	0.9999999999999969	0.9987427452466799	63.66599712371352\
UP_SEQ_FEATURE	repeat:WD 7	4	2.98507e+16	0.07507751811631228	ENSG00000105325, ENSG00000177565, ENSG00000082068, ENSG00000166167	131	151	20063	4.05702e+16	0.9999999999999999	0.9947594928995358	67.190125649132\
UP_SEQ_FEATURE	repeat:WD 4	5	3731343283582080	0.08430466290829904	ENSG00000105325, ENSG00000130429, ENSG00000177565, ENSG00000082068, ENSG00000166167	131	255	20063	3.00299e+16	1.0	0.9900390107048354	71.56669745791862\
INTERPRO	IPR019775:WD40 repeat, conserved site	4	2.98507e+16	0.09639756774864995	ENSG00000105325, ENSG00000177565, ENSG00000082068, ENSG00000166167	123	166	18559	3.63581e+16	0.99999999999999	0.9984145151969789	74.50235517216193\
UP_KEYWORDS	Ubl conjugation pathway	7	5223880597014920	0.26574729162885147	ENSG00000105325, ENSG00000048028, ENSG00000103549, ENSG00000183475, ENSG00000177565, ENSG00000161956, ENSG00000166167	132	680	20581	1.60502e+16	1.0	0.9165157267549466	97.97512266419038\
\
Annotation Cluster 4	Enrichment Score: 1.1196711698750839\
Category	Term	Count	%	PValue	Genes	List Total	Pop Hits	Pop Total	Fold Enrichment	Bonferroni	Benjamini	FDR\
UP_KEYWORDS	Actin-binding	7	5223880597014920	0.008253929380261774	ENSG00000130429, ENSG00000197429, ENSG00000152409, ENSG00000158352, ENSG00000134571, ENSG00000128641, ENSG00000135407	132	274	20581	3.98327e+16	0.8231104880409236	0.5794176513938365	9.93442810566001\
GOTERM_CC_DIRECT	GO:0015629~actin cytoskeleton	4	2.98507e+16	0.1767860863220828	ENSG00000130429, ENSG00000197429, ENSG00000158352, ENSG00000135407	122	218	18224	2740863287712430	0.9999999999999906	0.9954025385983898	90.59381341022949\
UP_KEYWORDS	Cytoskeleton	10	7462686567164170	0.29983177794834037	ENSG00000130429, ENSG00000197429, ENSG00000108091, ENSG00000152409, ENSG00000205795, ENSG00000158352, ENSG00000154783, ENSG00000163346, ENSG00000135407, ENSG00000164627	132	1138	20581	1.37009e+16	1.0	0.8953798895616749	98.88879554200402\
\
Annotation Cluster 5	Enrichment Score: 1.055610548251761\
Category	Term	Count	%	PValue	Genes	List Total	Pop Hits	Pop Total	Fold Enrichment	Bonferroni	Benjamini	FDR\
UP_KEYWORDS	Activator	11	8208955223880590	0.009730218883784631	ENSG00000102554, ENSG00000111087, ENSG00000196628, ENSG00000169946, ENSG00000013619, ENSG00000189308, ENSG00000100207, ENSG00000102935, ENSG00000134532, ENSG00000100941, ENSG00000177565	132	661	20581	2.59468e+16	0.8704352031105569	0.49398622511234913	11.61239001730503\
GOTERM_MF_DIRECT	GO:0003677~DNA binding	19	1417910447761190	0.029251432730905802	ENSG00000111087, ENSG00000169946, ENSG00000198105, ENSG00000100207, ENSG00000100281, ENSG00000134532, ENSG00000014138, ENSG00000101868, ENSG00000143033, ENSG00000136492, ENSG00000114735, ENSG00000196628, ENSG00000137504, ENSG00000189308, ENSG00000115593, ENSG00000102935, ENSG00000100941, ENSG00000224470, ENSG00000173744	114	1674	16881	1.6807e+16	0.9990384288413866	0.9689907891326879	31.727106534169746\
UP_KEYWORDS	Repressor	8	5970149253731340	0.08428731883485494	ENSG00000169946, ENSG00000189308, ENSG00000091656, ENSG00000115593, ENSG00000117036, ENSG00000102935, ENSG00000224470, ENSG00000177565	132	592	20581	2.10698e+16	0.9999999898216176	0.9278494206262327	67.09678352720434\
UP_KEYWORDS	DNA-binding	19	1417910447761190	0.0999317781086927	ENSG00000111087, ENSG00000169946, ENSG00000198105, ENSG00000091656, ENSG00000100207, ENSG00000100281, ENSG00000117036, ENSG00000134532, ENSG00000089116, ENSG00000102554, ENSG00000101868, ENSG00000143033, ENSG00000196628, ENSG00000189308, ENSG00000115593, ENSG00000102935, ENSG00000100941, ENSG00000224470, ENSG00000173744	132	2050	20581	1.44508e+16	0.9999999997223072	0.9361081338956808	73.52957712924041\
UP_KEYWORDS	Nucleus	41	3.0597e+16	0.11044629442895662	ENSG00000111087, ENSG00000105325, ENSG00000152409, ENSG00000169946, ENSG00000091656, ENSG00000100207, ENSG00000117036, ENSG00000105298, ENSG00000170917, ENSG00000089116, ENSG00000161956, ENSG00000116741, ENSG00000102554, ENSG00000083544, ENSG00000136492, ENSG00000101868, ENSG00000048028, ENSG00000115593, ENSG00000102935, ENSG00000100941, ENSG00000224470, ENSG00000180423, ENSG00000124762, ENSG0000…	132	5244	20581	1.21903e+16	0.9999999999761777	0.8917890301069379	77.17892869026767\
UP_KEYWORDS	Transcription	20	1.49254e+16	0.1860180750360092	ENSG00000111087, ENSG00000169946, ENSG00000198105, ENSG00000013619, ENSG00000178607, ENSG00000091656, ENSG00000100207, ENSG00000117036, ENSG00000134532, ENSG00000089116, ENSG00000177565, ENSG00000102554, ENSG00000196628, ENSG00000137504, ENSG00000189308, ENSG00000115593, ENSG00000102935, ENSG00000100941, ENSG00000224470, ENSG00000198056	132	2398	20581	130038921323325	1.0	0.8960648677422314	92.55992986602551\
UP_KEYWORDS	Transcription regulation	19	1417910447761190	0.22629085830352916	ENSG00000111087, ENSG00000169946, ENSG00000198105, ENSG00000013619, ENSG00000178607, ENSG00000091656, ENSG00000100207, ENSG00000117036, ENSG00000134532, ENSG00000089116, ENSG00000177565, ENSG00000102554, ENSG00000196628, ENSG00000137504, ENSG00000189308, ENSG00000115593, ENSG00000102935, ENSG00000100941, ENSG00000224470	132	2332	20581	1270333047455680	1.0	0.9028348196449092	96.07919106762715\
GOTERM_BP_DIRECT	GO:0006351~transcription, DNA-templated	16	1.19403e+16	0.3221118500290596	ENSG00000111087, ENSG00000169946, ENSG00000198105, ENSG00000013619, ENSG00000091656, ENSG00000178607, ENSG00000100207, ENSG00000117036, ENSG00000089116, ENSG00000177565, ENSG00000137504, ENSG00000189308, ENSG00000115593, ENSG00000102935, ENSG00000100941, ENSG00000224470	113	1955	16792	1.21618e+16	1.0	0.9999887913374059	99.72580392550708\
\
Annotation Cluster 6	Enrichment Score: 0.7418080980671289\
Category	Term	Count	%	PValue	Genes	List Total	Pop Hits	Pop Total	Fold Enrichment	Bonferroni	Benjamini	FDR\
GOTERM_MF_DIRECT	GO:0046872~metal ion binding	20	1.49254e+16	0.09408249782089305	ENSG00000111087, ENSG00000162434, ENSG00000169946, ENSG00000198105, ENSG00000134571, ENSG00000091656, ENSG00000154783, ENSG00000167220, ENSG00000102554, ENSG00000101868, ENSG00000136492, ENSG00000158850, ENSG00000163820, ENSG00000163810, ENSG00000115593, ENSG00000102935, ENSG00000180423, ENSG00000124762, ENSG00000173744, ENSG00000198056	114	2069	16881	1.43141e+16	0.9999999999090623	0.9969119378030723	71.9234062508234\
UP_KEYWORDS	Zinc	20	1.49254e+16	0.16278413379520532	ENSG00000111087, ENSG00000013288, ENSG00000169946, ENSG00000198105, ENSG00000134571, ENSG00000091656, ENSG00000154783, ENSG00000100207, ENSG00000124701, ENSG00000089116, ENSG00000102554, ENSG00000101868, ENSG00000143033, ENSG00000163820, ENSG00000115593, ENSG00000103549, ENSG00000102935, ENSG00000124762, ENSG00000173744, ENSG00000198056	132	2348	20581	1.32808e+16	0.9999999999999999	0.9018106935915958	89.38598987526782\
UP_KEYWORDS	Zinc-finger	15	1.1194e+16	0.24260741939097757	ENSG00000111087, ENSG00000169946, ENSG00000198105, ENSG00000091656, ENSG00000154783, ENSG00000100207, ENSG00000102554, ENSG00000143033, ENSG00000101868, ENSG00000163820, ENSG00000115593, ENSG00000103549, ENSG00000102935, ENSG00000124762, ENSG00000173744	132	1781	20581	1.31317e+16	1.0	0.911061982107802	97.00417202388036\
UP_KEYWORDS	Metal-binding	27	2.01493e+16	0.2902302109312581	ENSG00000111087, ENSG00000013288, ENSG00000162434, ENSG00000169946, ENSG00000091656, ENSG00000154783, ENSG00000100207, ENSG00000124701, ENSG00000089116, ENSG00000167220, ENSG00000136492, ENSG00000101868, ENSG00000102554, ENSG00000163820, ENSG00000115593, ENSG00000102935, ENSG00000124762, ENSG00000180423, ENSG00000198105, ENSG00000134571, ENSG00000178607, ENSG00000143033, ENSG00000158850, ENSG0000…	132	3640	20581	1.15652e+16	1.0	0.9008611544845122	98.6803221007093\
\
Annotation Cluster 7	Enrichment Score: 0.6117556084264254\
Category	Term	Count	%	PValue	Genes	List Total	Pop Hits	Pop Total	Fold Enrichment	Bonferroni	Benjamini	FDR\
INTERPRO	IPR003961:Fibronectin, type III	4	2.98507e+16	0.1557278918468921	ENSG00000134571, ENSG00000145623, ENSG00000153208, ENSG00000205755	123	207	18559	2915674953850980	1.0	0.99880414901362	89.79394771704041\
UP_SEQ_FEATURE	domain:Fibronectin type-III 2	3	2.23881e+16	0.21322304839814474	ENSG00000134571, ENSG00000145623, ENSG00000153208	131	133	20063	3.45457e+16	1.0	0.9973805102977154	96.74295428162489\
UP_SEQ_FEATURE	domain:Fibronectin type-III 1	3	2.23881e+16	0.21541936667109762	ENSG00000134571, ENSG00000145623, ENSG00000153208	131	134	20063	3.42879e+16	1.0	0.9966984711440937	96.87040586226009\
SMART	SM00060:FN3	3	2.23881e+16	0.2805925063829857	ENSG00000134571, ENSG00000145623, ENSG00000153208	71	150	10057	2832957746478870	0.999999999999499	0.9965328768706414	97.13108941410869\
INTERPRO	IPR013783:Immunoglobulin-like fold	8	5970149253731340	0.4351716474897458	ENSG00000160588, ENSG00000066468, ENSG00000134571, ENSG00000163810, ENSG00000145623, ENSG00000153208, ENSG00000105376, ENSG00000205755	123	951	18559	1269284364767930	1.0	0.9999944966192404	99.95477165714588\
\
Annotation Cluster 8	Enrichment Score: 0.5819786005728489\
Category	Term	Count	%	PValue	Genes	List Total	Pop Hits	Pop Total	Fold Enrichment	Bonferroni	Benjamini	FDR\
SMART	SM00181:EGF	4	2.98507e+16	0.14275702990252598	ENSG00000088812, ENSG00000058085, ENSG00000145147, ENSG00000175356	71	188	10057	3.01378e+16	0.9999982342135485	0.9635468934450141	81.00500667630244\
INTERPRO	IPR000742:Epidermal growth factor-like domain	4	2.98507e+16	0.19463071654612701	ENSG00000088812, ENSG00000058085, ENSG00000145147, ENSG00000175356	123	231	18559	2.61275e+16	1.0	0.99952302877339	94.59677662063176\
INTERPRO	IPR013032:EGF-like, conserved site	3	2.23881e+16	0.37699709429762346	ENSG00000088812, ENSG00000145147, ENSG00000175356	123	199	18559	2.27467e+16	1.0	0.9999964191435279	99.83041974897606\
UP_KEYWORDS	EGF-like domain	3	2.23881e+16	0.4486820645068517	ENSG00000088812, ENSG00000145147, ENSG00000175356	132	238	20581	1.96534e+16	1.0	0.9291948655681362	99.94562593943816\
\
Annotation Cluster 9	Enrichment Score: 0.5635558422777034\
Category	Term	Count	%	PValue	Genes	List Total	Pop Hits	Pop Total	Fold Enrichment	Bonferroni	Benjamini	FDR\
UP_KEYWORDS	FAD	3	2.23881e+16	0.15523851737760586	ENSG00000123453, ENSG00000076258, ENSG00000087008	132	110	20581	4252272727272720	0.9999999999999996	0.9194167397087007	88.11301029306141\
UP_KEYWORDS	Flavoprotein	3	2.23881e+16	0.18229820155469376	ENSG00000123453, ENSG00000076258, ENSG00000087008	132	122	20581	3834016393442620	1.0	0.9157767359356277	92.1191058306331\
UP_KEYWORDS	Oxidoreductase	4	2.98507e+16	0.7203616806973371	ENSG00000123453, ENSG00000117594, ENSG00000076258, ENSG00000087008	132	582	20581	1.07159e+16	1.0	0.9872967973529733	99.99998967976231\
\
Annotation Cluster 10	Enrichment Score: 0.5456763688220478\
Category	Term	Count	%	PValue	Genes	List Total	Pop Hits	Pop Total	Fold Enrichment	Bonferroni	Benjamini	FDR\
GOTERM_BP_DIRECT	GO:0006281~DNA repair	4	2.98507e+16	0.207080066673977	ENSG00000101868, ENSG00000105325, ENSG00000152409, ENSG00000048028	113	235	16792	2.52939e+16	1.0	0.9999212238742626	97.0423472515595\
UP_KEYWORDS	DNA repair	4	2.98507e+16	0.2864359599668721	ENSG00000136492, ENSG00000105325, ENSG00000152409, ENSG00000048028	132	293	20581	2.12856e+16	1.0	0.9121571386402328	98.58844194198933\
UP_KEYWORDS	DNA damage	4	2.98507e+16	0.3888705530952786	ENSG00000136492, ENSG00000105325, ENSG00000152409, ENSG00000048028	132	352	20581	1.77178e+16	1.0	0.9333603576724095	99.80043291887516\
\
Annotation Cluster 11	Enrichment Score: 0.5417852922521816\
Category	Term	Count	%	PValue	Genes	List Total	Pop Hits	Pop Total	Fold Enrichment	Bonferroni	Benjamini	FDR\
GOTERM_BP_DIRECT	GO:0030198~extracellular matrix organization	5	3731343283582080	0.042258762484770174	ENSG00000160588, ENSG00000058085, ENSG00000105376, ENSG00000029559, ENSG00000224470	113	196	16792	3.79086e+16	0.999999999999982	0.9891252990363469	48.0640992741046\
UP_SEQ_FEATURE	domain:Ig-like C2-type 1	4	2.98507e+16	0.143593369450633	ENSG00000066468, ENSG00000134571, ENSG00000153208, ENSG00000105376	131	202	20063	3.03273e+16	1.0	0.9923059915030518	89.06770957197948\
UP_SEQ_FEATURE	domain:Ig-like C2-type 2	4	2.98507e+16	0.1450990125508887	ENSG00000066468, ENSG00000134571, ENSG00000153208, ENSG00000105376	131	203	20063	3017786635580790	1.0	0.9900968829253173	89.33897871859521\
GOTERM_BP_DIRECT	GO:0007155~cell adhesion	6	4477611940298500	0.19235309317674282	ENSG00000160588, ENSG00000134571, ENSG00000058085, ENSG00000105376, ENSG00000100941, ENSG00000029559	113	459	16792	1942506796228810	1.0	0.9999707432800778	96.08963290408418\
UP_SEQ_FEATURE	domain:Ig-like C2-type 3	3	2.23881e+16	0.2014042563921763	ENSG00000066468, ENSG00000134571, ENSG00000105376	131	128	20063	3.58952e+16	1.0	0.997218859465383	95.97015691603923\
UP_KEYWORDS	Cell adhesion	5	3731343283582080	0.36385514569053234	ENSG00000160588, ENSG00000134571, ENSG00000058085, ENSG00000105376, ENSG00000029559	132	479	20581	1.62752e+16	1.0	0.9276341692174253	99.66883909717133\
INTERPRO	IPR003599:Immunoglobulin subtype	5	3731343283582080	0.4133554971549235	ENSG00000160588, ENSG00000066468, ENSG00000134571, ENSG00000153208, ENSG00000105376	123	497	18559	1.51797e+16	1.0	0.9999945197080438	99.92461245798604\
INTERPRO	IPR013783:Immunoglobulin-like fold	8	5970149253731340	0.4351716474897458	ENSG00000160588, ENSG00000066468, ENSG00000134571, ENSG00000163810, ENSG00000145623, ENSG00000153208, ENSG00000105376, ENSG00000205755	123	951	18559	1269284364767930	1.0	0.9999944966192404	99.95477165714588\
SMART	SM00409:IG	5	3731343283582080	0.45738918063035794	ENSG00000160588, ENSG00000066468, ENSG00000134571, ENSG00000153208, ENSG00000105376	71	497	10057	1.42503e+16	1.0	0.9998435648160238	99.86294106416332\
UP_KEYWORDS	Immunoglobulin domain	5	3731343283582080	0.45973249010357686	ENSG00000160588, ENSG00000066468, ENSG00000134571, ENSG00000153208, ENSG00000105376	132	546	20581	1.42781e+16	1.0	0.9276406102350987	99.95789019868934\
INTERPRO	IPR003598:Immunoglobulin subtype 2	3	2.23881e+16	0.4910271528350965	ENSG00000066468, ENSG00000134571, ENSG00000105376	123	250	18559	1.81063e+16	1.0	0.9999934193087464	99.9888892700795\
SMART	SM00408:IGc2	3	2.23881e+16	0.5227178011276545	ENSG00000066468, ENSG00000134571, ENSG00000105376	71	250	10057	1699774647887320	1.0	0.999886883922076	99.96563355042967\
INTERPRO	IPR007110:Immunoglobulin-like domain	5	3731343283582080	0.7513305519778259	ENSG00000160588, ENSG00000066468, ENSG00000134571, ENSG00000153208, ENSG00000105376	123	771	18559	0.9785095905433762	1.0	0.999999979473386	99.9999992888546\
\
Annotation Cluster 12	Enrichment Score: 0.4723755047812793\
Category	Term	Count	%	PValue	Genes	List Total	Pop Hits	Pop Total	Fold Enrichment	Bonferroni	Benjamini	FDR\
INTERPRO	IPR020635:Tyrosine-protein kinase, catalytic domain	3	2.23881e+16	0.10771954893337148	ENSG00000066468, ENSG00000162434, ENSG00000153208	123	85	18559	5.32539e+16	0.9999999999999998	0.9976200214548718	78.4883332868604\
SMART	SM00219:TyrKc	3	2.23881e+16	0.11810071363663263	ENSG00000066468, ENSG00000162434, ENSG00000153208	71	85	10057	49993371996686	0.999979768259747	0.9727513862038972	74.21089863755124\
INTERPRO	IPR008266:Tyrosine-protein kinase, active site	3	2.23881e+16	0.129284848264817	ENSG00000066468, ENSG00000162434, ENSG00000153208	123	95	18559	4764826700898580	1.0	0.9981436613787044	84.53224820765864\
UP_KEYWORDS	Tyrosine-protein kinase	3	2.23881e+16	0.15969362138005233	ENSG00000066468, ENSG00000162434, ENSG00000153208	132	112	20581	4176339285714280	0.9999999999999999	0.9114548593251348	88.88060970913095\
GOTERM_MF_DIRECT	GO:0004713~protein tyrosine kinase activity	3	2.23881e+16	0.22365929022592965	ENSG00000066468, ENSG00000162434, ENSG00000153208	114	133	16881	3.34013e+16	1.0	0.9997888420324865	96.14036920809198\
INTERPRO	IPR001245:Serine-threonine/tyrosine-protein kinase catalytic domain	3	2.23881e+16	0.23473626002987463	ENSG00000066468, ENSG00000162434, ENSG00000153208	123	140	18559	3233275261324040	1.0	0.9997980731261598	97.28621320908604\
UP_KEYWORDS	Transferase	14	1044776119402980	0.29143953785470855	ENSG00000066468, ENSG00000162434, ENSG00000178607, ENSG00000156239, ENSG00000101868, ENSG00000114735, ENSG00000158850, ENSG00000115593, ENSG00000163810, ENSG00000105723, ENSG00000103549, ENSG00000153208, ENSG00000124762, ENSG00000198056	132	1708	20581	1.27801e+16	1.0	0.8946161099660433	98.70842843234472\
UP_KEYWORDS	ATP-binding	11	8208955223880590	0.392509755051049	ENSG00000136492, ENSG00000096384, ENSG00000066468, ENSG00000162434, ENSG00000140798, ENSG00000178607, ENSG00000105723, ENSG00000153208, ENSG00000128641, ENSG00000164627, ENSG00000198445	132	1391	20581	1.23299e+16	1.0	0.930818065114068	99.81492711357699\
INTERPRO	IPR000719:Protein kinase, catalytic domain	5	3731343283582080	0.3984998608654387	ENSG00000066468, ENSG00000162434, ENSG00000178607, ENSG00000105723, ENSG00000153208	123	487	18559	1.54914e+16	1.0	0.9999960210693418	99.89438618678908\
UP_SEQ_FEATURE	active site:Proton acceptor	6	4477611940298500	0.4413912312785718	ENSG00000066468, ENSG00000162434, ENSG00000178607, ENSG00000105723, ENSG00000153208, ENSG00000117594	131	672	20063	1.36743e+16	1.0	0.9999442825722074	99.9755177887014\
INTERPRO	IPR017441:Protein kinase, ATP binding site	4	2.98507e+16	0.45910745046538015	ENSG00000066468, ENSG00000162434, ENSG00000105723, ENSG00000153208	123	381	18559	1.58411e+16	1.0	0.9999950388642358	99.97477213089003\
INTERPRO	IPR011009:Protein kinase-like domain	5	3731343283582080	0.4632067408968097	ENSG00000066468, ENSG00000162434, ENSG00000178607, ENSG00000105723, ENSG00000153208	123	531	18559	1.42077e+16	1.0	0.999991173215388	99.97723132609751\
UP_SEQ_FEATURE	binding site:ATP	5	3731343283582080	0.490346447075621	ENSG00000066468, ENSG00000162434, ENSG00000178607, ENSG00000105723, ENSG00000153208	131	558	20063	1.37234e+16	1.0	0.99998239065699	99.99339209590053\
UP_KEYWORDS	Kinase	6	4477611940298500	0.5040566265461129	ENSG00000066468, ENSG00000162434, ENSG00000178607, ENSG00000105723, ENSG00000153208, ENSG00000124762	132	735	20581	1.27279e+16	1.0	0.9435233707485082	99.9857092862921\
GOTERM_MF_DIRECT	GO:0005524~ATP binding	11	8208955223880590	0.5492781772885891	ENSG00000136492, ENSG00000096384, ENSG00000066468, ENSG00000162434, ENSG00000140798, ENSG00000178607, ENSG00000105723, ENSG00000153208, ENSG00000128641, ENSG00000164627, ENSG00000198445	114	1495	16881	1.08954e+16	1.0	0.9999683180709523	99.99644572148428\
GOTERM_BP_DIRECT	GO:0006468~protein phosphorylation	4	2.98507e+16	0.5899614523118253	ENSG00000162434, ENSG00000178607, ENSG00000105723, ENSG00000153208	113	456	16792	1303524297469330	1.0	0.9999999196450968	99.99986659864145\
UP_KEYWORDS	Nucleotide-binding	12	8955223880597010	0.592454016498824	ENSG00000136492, ENSG00000096384, ENSG00000066468, ENSG00000162434, ENSG00000085760, ENSG00000140798, ENSG00000178607, ENSG00000105723, ENSG00000153208, ENSG00000128641, ENSG00000164627, ENSG00000198445	132	1788	20581	1046420581655480	1.0	0.9709750190071749	99.99880114629536\
UP_SEQ_FEATURE	domain:Protein kinase	4	2.98507e+16	0.6018730125545041	ENSG00000066468, ENSG00000178607, ENSG00000105723, ENSG00000153208	131	478	20063	1281612315947490	1.0	0.999998044680938	99.99980566586555\
UP_SEQ_FEATURE	nucleotide phosphate-binding region:ATP	7	5223880597014920	0.6283739410421061	ENSG00000136492, ENSG00000066468, ENSG00000162434, ENSG00000178607, ENSG00000105723, ENSG00000153208, ENSG00000164627	131	994	20063	1.07854e+16	1.0	0.9999976255906704	99.99992732679218\
\
Annotation Cluster 13	Enrichment Score: 0.39853149733464294\
Category	Term	Count	%	PValue	Genes	List Total	Pop Hits	Pop Total	Fold Enrichment	Bonferroni	Benjamini	FDR\
GOTERM_CC_DIRECT	GO:0043231~intracellular membrane-bounded organelle	7	5223880597014920	0.16706421717341507	ENSG00000102554, ENSG00000111087, ENSG00000066468, ENSG00000163820, ENSG00000188610, ENSG00000155975, ENSG00000173744	122	558	18224	1.87391e+16	0.9999999999999337	0.9994925677462538	89.15153752567959\
GOTERM_CC_DIRECT	GO:0031410~cytoplasmic vesicle	3	2.23881e+16	0.46394524846958585	ENSG00000066468, ENSG00000163820, ENSG00000173744	122	235	18224	1.90694e+16	1.0	0.9999680204838634	99.94875158194574\
UP_KEYWORDS	Cytoplasmic vesicle	3	2.23881e+16	0.8223474247773204	ENSG00000066468, ENSG00000163820, ENSG00000173744	132	490	20581	0.9545918367346939	1.0	0.9942530829448604	99.99999996639595\
\
Annotation Cluster 14	Enrichment Score: 0.2672549984795167\
Category	Term	Count	%	PValue	Genes	List Total	Pop Hits	Pop Total	Fold Enrichment	Bonferroni	Benjamini	FDR\
INTERPRO	IPR001849:Pleckstrin homology domain	3	2.23881e+16	0.5341113484918197	ENSG00000143850, ENSG00000154783, ENSG00000131089	123	271	18559	1.67033e+16	1.0	0.999994682764523	99.99662808405215\
INTERPRO	IPR011993:Pleckstrin homology-like domain	4	2.98507e+16	0.535057055607363	ENSG00000162434, ENSG00000143850, ENSG00000154783, ENSG00000131089	123	427	18559	1.41345e+16	1.0	0.9999908065061529	99.99671920165856\
SMART	SM00233:PH	3	2.23881e+16	0.5523356859489248	ENSG00000143850, ENSG00000154783, ENSG00000131089	71	264	10057	1.60964e+16	1.0	0.9998230954053646	99.98277682228999\
\
Annotation Cluster 15	Enrichment Score: 0.24312613421073886\
Category	Term	Count	%	PValue	Genes	List Total	Pop Hits	Pop Total	Fold Enrichment	Bonferroni	Benjamini	FDR\
UP_KEYWORDS	Zinc-finger	15	1.1194e+16	0.24260741939097757	ENSG00000111087, ENSG00000169946, ENSG00000198105, ENSG00000091656, ENSG00000154783, ENSG00000100207, ENSG00000102554, ENSG00000143033, ENSG00000101868, ENSG00000163820, ENSG00000115593, ENSG00000103549, ENSG00000102935, ENSG00000124762, ENSG00000173744	132	1781	20581	1.31317e+16	1.0	0.911061982107802	97.00417202388036\
UP_SEQ_FEATURE	zinc finger region:C2H2-type 2	6	4477611940298500	0.3681301599463497	ENSG00000102554, ENSG00000111087, ENSG00000169946, ENSG00000198105, ENSG00000091656, ENSG00000102935	131	615	20063	1.49417e+16	1.0	0.9998246828177142	99.85774015547454\
UP_SEQ_FEATURE	zinc finger region:C2H2-type 3	6	4477611940298500	0.3952157355589003	ENSG00000102554, ENSG00000111087, ENSG00000169946, ENSG00000198105, ENSG00000091656, ENSG00000102935	131	636	20063	1.44484e+16	1.0	0.9998894372711778	99.92389973722018\
GOTERM_MF_DIRECT	GO:0043565~sequence-specific DNA binding	5	3731343283582080	0.45822509487648444	ENSG00000102554, ENSG00000111087, ENSG00000137504, ENSG00000091656, ENSG00000089116	114	518	16881	1429333468807150	1.0	0.9999644390963855	99.96215098767887\
INTERPRO	IPR013087:Zinc finger C2H2-type/integrase DNA-binding domain	6	4477611940298500	0.5046355739279788	ENSG00000102554, ENSG00000111087, ENSG00000169946, ENSG00000198105, ENSG00000091656, ENSG00000102935	123	712	18559	1.27151e+16	1.0	0.9999921656169831	99.99228980070187\
INTERPRO	IPR015880:Zinc finger, C2H2-like	6	4477611940298500	0.5653871668688456	ENSG00000102554, ENSG00000111087, ENSG00000169946, ENSG00000198105, ENSG00000091656, ENSG00000102935	123	762	18559	1.18808e+16	1.0	0.9999941259613483	99.99867869099836\
INTERPRO	IPR007087:Zinc finger, C2H2	6	4477611940298500	0.6078748442873865	ENSG00000102554, ENSG00000111087, ENSG00000169946, ENSG00000198105, ENSG00000091656, ENSG00000102935	123	799	18559	1.13306e+16	1.0	0.9999958991174597	99.99966988078673\
SMART	SM00355:ZnF_C2H2	6	4477611940298500	0.6202863136044048	ENSG00000102554, ENSG00000111087, ENSG00000169946, ENSG00000198105, ENSG00000091656, ENSG00000102935	71	762	10057	1.11534e+16	1.0	0.9999041767615763	99.99708158181022\
UP_SEQ_FEATURE	zinc finger region:C2H2-type 5	4	2.98507e+16	0.6956032729327439	ENSG00000111087, ENSG00000198105, ENSG00000091656, ENSG00000102935	131	550	20063	1.11384e+16	1.0	0.9999994225101495	99.99999579434785\
UP_SEQ_FEATURE	zinc finger region:C2H2-type 1	4	2.98507e+16	0.7002926250551385	ENSG00000102554, ENSG00000111087, ENSG00000169946, ENSG00000091656	131	554	20063	1105795463940250	1.0	0.9999993111697099	99.99999663059042\
UP_SEQ_FEATURE	zinc finger region:C2H2-type 8	3	2.23881e+16	0.7674938217419096	ENSG00000198105, ENSG00000091656, ENSG00000102935	131	427	20063	1.07601e+16	1.0	0.9999999214736452	99.9999999102436\
UP_SEQ_FEATURE	zinc finger region:C2H2-type 7	3	2.23881e+16	0.8052950995229402	ENSG00000198105, ENSG00000091656, ENSG00000102935	131	463	20063	0.9923499249831006	1.0	0.9999999835487863	99.99999999287593\
UP_SEQ_FEATURE	zinc finger region:C2H2-type 6	3	2.23881e+16	0.8392202967843521	ENSG00000198105, ENSG00000091656, ENSG00000102935	131	501	20063	0.9170818668007495	1.0	0.9999999925441364	99.99999999953712\
UP_SEQ_FEATURE	zinc finger region:C2H2-type 4	3	2.23881e+16	0.8977145696116021	ENSG00000111087, ENSG00000198105, ENSG00000102935	131	588	20063	0.7813911824271693	1.0	0.999999999880582	99.99999999999928\
\
Annotation Cluster 16	Enrichment Score: 0.23729483649934208\
Category	Term	Count	%	PValue	Genes	List Total	Pop Hits	Pop Total	Fold Enrichment	Bonferroni	Benjamini	FDR\
UP_SEQ_FEATURE	signal peptide	25	1865671641791040	0.3262416015774759	ENSG00000013288, ENSG00000066468, ENSG00000156395, ENSG00000072080, ENSG00000058085, ENSG00000137726, ENSG00000029559, ENSG00000127129, ENSG00000160588, ENSG00000088812, ENSG00000164266, ENSG00000145623, ENSG00000181826, ENSG00000175356, ENSG00000204444, ENSG00000178607, ENSG00000205755, ENSG00000145147, ENSG00000064989, ENSG00000167642, ENSG00000145423, ENSG00000105376, ENSG00000153208, ENSG0000…	131	3346	20063	1144296710667400	1.0	0.9996923449132346	99.64425162247372\
GOTERM_CC_DIRECT	GO:0016021~integral component of membrane	37	2.76119e+16	0.39730945495768916	ENSG00000066468, ENSG00000139364, ENSG00000156395, ENSG00000080709, ENSG00000137726, ENSG00000169964, ENSG00000133935, ENSG00000166856, ENSG00000160588, ENSG00000088812, ENSG00000205978, ENSG00000101363, ENSG00000163820, ENSG00000196998, ENSG00000145623, ENSG00000143771, ENSG00000196917, ENSG00000117594, ENSG00000181826, ENSG00000171017, ENSG00000140798, ENSG00000205755, ENSG00000163346, ENSG0000…	122	5163	18224	1.07049e+16	1.0	0.9999121052412598	99.78719805927292\
UP_SEQ_FEATURE	disulfide bond	21	1.56716e+16	0.429364185756685	ENSG00000204444, ENSG00000066468, ENSG00000072080, ENSG00000205755, ENSG00000058085, ENSG00000145147, ENSG00000149418, ENSG00000127129, ENSG00000088812, ENSG00000160588, ENSG00000166856, ENSG00000158850, ENSG00000167642, ENSG00000164266, ENSG00000145423, ENSG00000153208, ENSG00000105376, ENSG00000145623, ENSG00000179241, ENSG00000196917, ENSG00000175356	131	2917	20063	1102573228272270	1.0	0.999943789356957	99.96681412200434\
UP_KEYWORDS	Disulfide bond	24	1791044776119400	0.4300914335738192	ENSG00000204444, ENSG00000066468, ENSG00000134571, ENSG00000178607, ENSG00000072080, ENSG00000205755, ENSG00000058085, ENSG00000145147, ENSG00000149418, ENSG00000127129, ENSG00000064989, ENSG00000088812, ENSG00000160588, ENSG00000166856, ENSG00000158850, ENSG00000167642, ENSG00000164266, ENSG00000145423, ENSG00000153208, ENSG00000105376, ENSG00000145623, ENSG00000179241, ENSG00000196917, ENSG0000…	132	3434	20581	1.08969e+16	1.0	0.9390687500643998	99.91735437552603\
UP_KEYWORDS	Transmembrane helix	38	2835820895522380	0.4443346105881353	ENSG00000066468, ENSG00000139364, ENSG00000156395, ENSG00000080709, ENSG00000137726, ENSG00000169964, ENSG00000133935, ENSG00000166856, ENSG00000160588, ENSG00000088812, ENSG00000205978, ENSG00000101363, ENSG00000196998, ENSG00000145623, ENSG00000143771, ENSG00000196917, ENSG00000117594, ENSG00000181826, ENSG00000171017, ENSG00000178607, ENSG00000140798, ENSG00000205755, ENSG00000147100, ENSG0000…	132	5634	20581	1.05162e+16	1.0	0.9386431016516087	99.93995788469113\
UP_KEYWORDS	Transmembrane	38	2835820895522380	0.452779406297033	ENSG00000066468, ENSG00000139364, ENSG00000156395, ENSG00000080709, ENSG00000137726, ENSG00000169964, ENSG00000133935, ENSG00000166856, ENSG00000160588, ENSG00000088812, ENSG00000205978, ENSG00000101363, ENSG00000196998, ENSG00000145623, ENSG00000143771, ENSG00000196917, ENSG00000117594, ENSG00000181826, ENSG00000171017, ENSG00000178607, ENSG00000140798, ENSG00000205755, ENSG00000147100, ENSG0000…	132	5651	20581	1.04846e+16	1.0	0.9275704822753545	99.95051277714416\
UP_KEYWORDS	Secreted	14	1044776119402980	0.48488154710900105	ENSG00000204444, ENSG00000013288, ENSG00000066468, ENSG00000072080, ENSG00000058085, ENSG00000205755, ENSG00000145147, ENSG00000029559, ENSG00000127129, ENSG00000088812, ENSG00000164266, ENSG00000145423, ENSG00000175356, ENSG00000166863	132	1965	20581	1.11086e+16	1.0	0.937515584695101	99.97693046233535\
GOTERM_CC_DIRECT	GO:0005576~extracellular region	12	8955223880597010	0.5067598129654054	ENSG00000204444, ENSG00000066468, ENSG00000167642, ENSG00000145423, ENSG00000072080, ENSG00000058085, ENSG00000205755, ENSG00000145147, ENSG00000029559, ENSG00000127129, ENSG00000166863, ENSG00000175356	122	1610	18224	1113369310660820	1.0	0.9997706228050339	99.98136105287033\
UP_SEQ_FEATURE	transmembrane region	34	2537313432835820	0.5144546880489412	ENSG00000066468, ENSG00000139364, ENSG00000156395, ENSG00000080709, ENSG00000137726, ENSG00000169964, ENSG00000133935, ENSG00000166856, ENSG00000088812, ENSG00000160588, ENSG00000205978, ENSG00000101363, ENSG00000145623, ENSG00000143771, ENSG00000196917, ENSG00000117594, ENSG00000181826, ENSG00000171017, ENSG00000178607, ENSG00000140798, ENSG00000205755, ENSG00000147100, ENSG00000076258, ENSG0000…	131	5056	20063	1029903251521880	1.0	0.9999881475723025	99.9966921209143\
GOTERM_CC_DIRECT	GO:0005615~extracellular space	10	7462686567164170	0.5421089513469974	ENSG00000088812, ENSG00000164266, ENSG00000145423, ENSG00000058085, ENSG00000153208, ENSG00000145147, ENSG00000029559, ENSG00000149418, ENSG00000127129, ENSG00000166863	122	1347	18224	1.10896e+16	1.0	0.9996977214410581	99.99244914381737\
UP_KEYWORDS	Glycoprotein	29	2.16418e+16	0.614875550771396	ENSG00000013288, ENSG00000066468, ENSG00000139364, ENSG00000156395, ENSG00000058085, ENSG00000029559, ENSG00000088812, ENSG00000160588, ENSG00000166856, ENSG00000145623, ENSG00000196917, ENSG00000117594, ENSG00000181826, ENSG00000171017, ENSG00000175356, ENSG00000204444, ENSG00000178607, ENSG00000140798, ENSG00000205755, ENSG00000145147, ENSG00000149418, ENSG00000064989, ENSG00000096384, ENSG0000…	132	4551	20581	0.9935362191459752	1.0	0.9751043919391394	99.99941316201856\
UP_SEQ_FEATURE	glycosylation site:N-linked (GlcNAc...)	27	2.01493e+16	0.655346517578969	ENSG00000013288, ENSG00000066468, ENSG00000139364, ENSG00000156395, ENSG00000058085, ENSG00000029559, ENSG00000088812, ENSG00000160588, ENSG00000166856, ENSG00000145623, ENSG00000196917, ENSG00000117594, ENSG00000181826, ENSG00000171017, ENSG00000175356, ENSG00000204444, ENSG00000178607, ENSG00000140798, ENSG00000205755, ENSG00000145147, ENSG00000149418, ENSG00000064989, ENSG00000158850, ENSG0000…	131	4234	20063	0.9766467022684413	1.0	0.9999981550697631	99.99997521992717\
UP_KEYWORDS	Receptor	10	7462686567164170	0.7308776910565469	ENSG00000166856, ENSG00000088812, ENSG00000066468, ENSG00000156395, ENSG00000145623, ENSG00000153208, ENSG00000205755, ENSG00000179241, ENSG00000196917, ENSG00000064989	132	1648	20581	0.9460962783171522	1.0	0.9880221511596179	99.99999363887736\
UP_KEYWORDS	Signal	25	1865671641791040	0.7380791318697207	ENSG00000013288, ENSG00000066468, ENSG00000156395, ENSG00000072080, ENSG00000058085, ENSG00000137726, ENSG00000029559, ENSG00000127129, ENSG00000160588, ENSG00000088812, ENSG00000164266, ENSG00000145623, ENSG00000181826, ENSG00000175356, ENSG00000204444, ENSG00000178607, ENSG00000205755, ENSG00000145147, ENSG00000064989, ENSG00000167642, ENSG00000145423, ENSG00000105376, ENSG00000153208, ENSG0000…	132	4160	20581	0.9369991987179487	1.0	0.9882563689022623	99.99999548326105\
UP_KEYWORDS	Membrane	45	3.35821e+16	0.7768096165312783	ENSG00000162434, ENSG00000066468, ENSG00000139364, ENSG00000154783, ENSG00000156395, ENSG00000080709, ENSG00000137726, ENSG00000169964, ENSG00000116741, ENSG00000133935, ENSG00000166856, ENSG00000160588, ENSG00000088812, ENSG00000205978, ENSG00000101363, ENSG00000196998, ENSG00000145623, ENSG00000143771, ENSG00000196917, ENSG00000117594, ENSG00000181826, ENSG00000171017, ENSG00000178607, ENSG0000…	132	7494	20581	0.9362489991993594	1.0	0.9913409081146707	99.99999940089019\
UP_SEQ_FEATURE	topological domain:Extracellular	16	1.19403e+16	0.8160801383286374	ENSG00000066468, ENSG00000139364, ENSG00000205755, ENSG00000147100, ENSG00000137726, ENSG00000149418, ENSG00000064989, ENSG00000088812, ENSG00000166856, ENSG00000167642, ENSG00000153208, ENSG00000105376, ENSG00000145623, ENSG00000179241, ENSG00000196917, ENSG00000181826	131	2787	20063	0.8792403114788673	1.0	0.9999999865666676	99.99999999684253\
UP_SEQ_FEATURE	topological domain:Cytoplasmic	20	1.49254e+16	0.8167960184908953	ENSG00000066468, ENSG00000139364, ENSG00000178607, ENSG00000156395, ENSG00000205755, ENSG00000147100, ENSG00000137726, ENSG00000149418, ENSG00000064989, ENSG00000088812, ENSG00000166856, ENSG00000158850, ENSG00000167642, ENSG00000153208, ENSG00000105376, ENSG00000145623, ENSG00000179241, ENSG00000196917, ENSG00000117594, ENSG00000181826	131	3456	20063	0.8863001837715578	1.0	0.9999999807076395	99.99999999701356\
GOTERM_CC_DIRECT	GO:0005886~plasma membrane	24	1791044776119400	0.8561817880478649	ENSG00000066468, ENSG00000156395, ENSG00000080709, ENSG00000205755, ENSG00000128641, ENSG00000145147, ENSG00000137726, ENSG00000149418, ENSG00000064989, ENSG00000116741, ENSG00000102554, ENSG00000088812, ENSG00000166856, ENSG00000167642, ENSG00000153208, ENSG00000105376, ENSG00000145623, ENSG00000179241, ENSG00000100941, ENSG00000169258, ENSG00000196917, ENSG00000181826, ENSG00000171017, ENSG0000…	122	4121	18224	0.8699464159980268	1.0	0.99999580274289	99.99999999415502\
UP_KEYWORDS	Cell membrane	14	1044776119402980	0.9748595819432455	ENSG00000066468, ENSG00000154783, ENSG00000205755, ENSG00000147100, ENSG00000064989, ENSG00000116741, ENSG00000088812, ENSG00000166856, ENSG00000205795, ENSG00000179241, ENSG00000196917, ENSG00000169258, ENSG00000181826, ENSG00000171017	132	3175	20581	0.6875065616797901	1.0	0.9999413761860081	100.0\
\
Annotation Cluster 17	Enrichment Score: 0.23292549158022408\
Category	Term	Count	%	PValue	Genes	List Total	Pop Hits	Pop Total	Fold Enrichment	Bonferroni	Benjamini	FDR\
GOTERM_BP_DIRECT	GO:0098609~cell-cell adhesion	3	2.23881e+16	0.5421396853388132	ENSG00000096384, ENSG00000128641, ENSG00000180104	113	271	16792	1.64504e+16	1.0	0.9999998099597048	99.9992886203641\
GOTERM_MF_DIRECT	GO:0098641~cadherin binding involved in cell-cell adhesion	3	2.23881e+16	0.580999465184062	ENSG00000096384, ENSG00000128641, ENSG00000180104	114	290	16881	1.53185e+16	1.0	0.9999382849615018	99.99860907829472\
GOTERM_CC_DIRECT	GO:0005913~cell-cell adherens junction	3	2.23881e+16	0.6352381806921903	ENSG00000096384, ENSG00000128641, ENSG00000180104	122	323	18224	1.3874e+16	1.0	0.9998509455145445	99.9995234888411\
\
Annotation Cluster 18	Enrichment Score: 0.028830995008115486\
Category	Term	Count	%	PValue	Genes	List Total	Pop Hits	Pop Total	Fold Enrichment	Bonferroni	Benjamini	FDR\
GOTERM_MF_DIRECT	GO:0004930~G-protein coupled receptor activity	4	2.98507e+16	0.8595050549396466	ENSG00000166856, ENSG00000145423, ENSG00000196917, ENSG00000064989	114	710	16881	0.8342475908080058	1.0	0.9999994148477759	99.999999998897\
UP_KEYWORDS	G-protein coupled receptor	3	2.23881e+16	0.9726486370731068	ENSG00000166856, ENSG00000196917, ENSG00000064989	132	842	20581	0.5555225653206651	1.0	0.9999351507145914	100.0\
UP_KEYWORDS	Transducer	3	2.23881e+16	0.9801726885306226	ENSG00000166856, ENSG00000196917, ENSG00000064989	132	899	20581	0.5203003337041157	1.0	0.9999595870782272	100.0\
\
</pre></body></html>}

## Sheet: Summary
Enrichment Score: 1.452120771262169\
Category	Term	Count	%	PValue	Genes	List Total	Pop Hits	Pop Total	Fold Enrichment	Bonferroni	Benjamini	FDR\
GOTERM_BP_DIRECT	GO:0006270~DNA replication initiation	3	2.23881e+16	0.019197086871114134	ENSG00000101868, ENSG00000014138, ENSG00000198056	113	32	16792	1393141592920350	0.9999993248183657	0.9912271600385474	25.481367635819787\
KEGG_PATHWAY	hsa03030:DNA replication	3	2.23881e+16	0.021767071625976343	ENSG00000101868, ENSG00000014138, ENSG00000198056	45	36	6910	1.27963e+16	0.9008165654926862	0.685065983883427	21.847722991480122\
GOTERM_BP_DIRECT	GO:0000082~G1/S transition of mitotic cell cycle	4	2.98507e+16	0.03080520123519742	ENSG00000101868, ENSG00000014138, ENSG00000124762, ENSG00000198056	113	102	16792	5827520388686440	0.9999999998905242	0.9898172855129309	37.797590132039026\
Enrichment Score: 1.3595451359583528\
Category	Term	Count	%	PValue	Genes	List Total	Pop Hits	Pop Total	Fold Enrichment	Bonferroni	Benjamini	FDR\
KEGG_PATHWAY	hsa04151:PI3K-Akt signaling pathway	7	5223880597014920	0.021042568062336398	ENSG00000096384, ENSG00000066468, ENSG00000162434, ENSG00000058085, ENSG00000145623, ENSG00000029559, ENSG00000124762	45	345	6910	3.11562e+16	0.8927987584939137	0.8927987584939137	21.19692334143779\
KEGG_PATHWAY	hsa05200:Pathways in cancer	7	5223880597014920	0.03683473686205718	ENSG00000111087, ENSG00000096384, ENSG00000066468, ENSG00000108091, ENSG00000162434, ENSG00000058085, ENSG00000124762	45	393	6910	2.73509e+16	0.9805649716323244	0.7311386388652854	34.32065109886581\
