# Supplementary material for: Loss of USP28 and SPINT2 expression promotes cancer cell survival after whole genome doubling
Source: Cell Oncol (Dordr). 2021 Dec 28;45(1):103–19. doi: 10.1007/s13402-021-00654-5 (PMC8881269; doi:10.1007/s13402-021-00654-5)
Supplement: Supplementary file 3 — Comparison with other screen results. (XLSX 15 KB) [file 13402_2021_654_MOESM3_ESM.xlsx]

## Sheet: Gene set overlaps
Complex name (Source)	This work	Ganem_4N	Ganem_DNA
p-S15-TP53 Tetramer:CDKN1A Gene (Reactome)	1	1	1
CDKN1A-TP53-CDK1-PCNA complex (CORUM)	1	1	0
EP400:p-S15-TP53 Tetramer:CDKN1A Gene (Reactome)	1	1	0
p-S15,S20-TP53 Tetramer:ZNF385A:CDKN1A Gene (Reactome)	1	1	0
Ci/Gli3:SCF ubiquitin ligase complex (INOH)	1	0	0
DNA polymerase alpha:primase:DNA polymerase alpha:G-strand extended telomere end (Reactome)	1	0	0
DNA synthesome (PINdb)	1	0	0
DNA synthesome complex (13 subunits) (CORUM)	1	0	0
DNA synthesome complex (15 subunits) (CORUM)	1	0	0
DNA synthesome complex (17 subunits) (CORUM)	1	0	0
DNA synthesome core complex (CORUM)	1	0	0
IL31:IL31RA:JAK1:OSMR:JAK1 (Reactome)	1	0	0
JAK:Cytokine receptor (INOH)	1	0	0
JAK:Cytokine receptor:STAT (INOH)	1	0	0
Kinase maturation complex 1 (CORUM)	1	0	0
OSMR:JAK1 (Reactome)	1	0	0
p-S15,S20-TP53 Tetramer:p-S203,S221-TTC5:EP300:JMY (Reactome)	1	0	0
p-S15,S20-TP53 Tetramer:p-S203,S221-TTC5:EP300:JMY:PRMT5 (Reactome)	1	0	0
Processive complex (Reactome)	1	0	0
Processive complex:Okazaki fragment:Flap:RPA heterotrimer (Reactome)	1	0	0
Processive complex:Okazaki fragment:Flap:RPA heterotrimer:dna2 (Reactome)	1	0	0
RC complex (Replication competent complex) (CORUM)	1	0	0
RFC Heteropentamer:RNA primer-DNA primer:origin duplex (Reactome)	1	0	0
RFC Heteropentamer:RNA primer-DNA primer:origin duplex:PCNA homotrimer (Reactome)	1	0	0
RNA primer-DNA primer:origin duplex:PCNA (Reactome)	1	0	0
RNA primer:G-strand extended telomere end:DNA polymerase alpha:primase complex (Reactome)	1	0	0
TCF4/beta catenin/TBLR1/TBL1 (PID)	1	0	0
AKT2/p21CIP1 (PID)	0	1	1
ECM proteins:Integrin alpha:Integrin beta (INOH)	0	1	1
ECM proteins:Integrin alpha:Integrin beta:Cav-1:Fyn:Shc (INOH)	0	1	1
GPCR ligand:GPCR (INOH)	0	1	1
GRIN2A/RELN/LRP8/DAB1/Fyn (PID)	0	1	1
GRIN2B/RELN/LRP8/DAB1/Fyn (PID)	0	1	1
Integrin signaling protein complex (INOH)	0	1	1
NEDD8-CUL3 (Reactome)	0	1	1
NEK2-NEK11 complex (CORUM)	0	1	1
p-S15,S20-TP53 Tetramer:DDB2 Gene (Reactome)	0	1	1
p53/NEDD8 (PID)	0	1	1
RELN/LRP8/DAB1/Fyn (PID)	0	1	1
RELN/LRP8/DAB1/Fyn/MAPK8IP1/MKK7/MAP3K11/JNK1 (PID)	0	1	1
RELN/VLDLR/DAB1/Fyn (PID)	0	1	1
5S-DNA-TFIIIA-TFIIIC2-TFIIIB subcomplex (CORUM)	0	0	1
Activated TrkA receptor complex (Reactome)	0	0	1
Active TrkA receptor:PLCG1 complex (Reactome)	0	0	1
alpha4/beta1 Integrin/TGM2 (PID)	0	1	0
Amph1/2 (BioCarta)	0	1	0
ANAPC1,ANAPC2,CDC27,ANAPC4,ANAPC5,CDC16,ANAPC7,CDC23,ANAPC10 (NetPath)	0	0	1
Anaphase-promoting complex (CORUM)	0	0	1
Antigen:MHC II complex (INOH)	0	0	1
APC-cdc20.complex (Spike)	0	0	1
ATM-NBS1 complex (CORUM)	0	0	1
BASC complex (BRCA1-associated genome surveillance complex) (CORUM)	0	0	1
BIRC2,RIPK1 (NetPath)	0	0	1
BMAL2:CLOCK (Reactome)	0	0	1
BNIP2-ARHGAP8 complex (CORUM)	0	0	1
BRCA1/BARD1 (PINdb)	0	0	1
Casein kinase II-HMG1 complex (CORUM)	0	0	1
Casein kinase II (beta-dimer, alpha,-dimer) (CORUM)	0	0	1
Casein kinase II complex (CORUM)	0	0	1
CD20-LCK-LYN-FYN-p75/80 complex, (Raji human B cell line) (CORUM)	0	0	1
CD27:CD70 homotrimer (Reactome)	0	0	1
CD36/FYN (BioCarta)	0	0	1
CD48:CD244 (Reactome)	0	0	1
CDC20:p-APC/C (Reactome)	0	0	1
CDC20:p-APC/C:PTTG1 (Reactome)	0	0	1
Cdc20:phospho-APC/C:Cyclin B:Cdc2 complex (Reactome)	0	0	1
Cdh1:phospho-APC/C complex (Reactome)	0	0	1
collagen IV (BioCarta)	0	1	0
Cytokine:Cytokine receptor (INOH)	0	0	1
DAB1/alpha3/beta1 Integrin (PID)	0	1	0
DNA DSB:MRN:RBBP8 (Reactome)	0	0	1
DNA DSBs:MRN:ATM dimer:KAT5 (Reactome)	0	0	1
DNA DSBs:p-MRN:p-S1981,Ac-K3016-ATM:KAT5:p-BRCA1-C complex (Reactome)	0	0	1
DNA DSBs:p-MRN:p-S327,T847-RBBP8:p-S1981,Ac-K3016-ATM:KAT5 (Reactome)	0	0	1
DRD4-KLHL12-CUL3 complex (CORUM)	0	1	0
EFNBs:p-EPHBs:p-Y397-PTK2:ARHGEF28 (Reactome)	0	0	1
EHMT1:EHMT2:Cdh1:p-APC/C (Reactome)	0	0	1
ETA receptor/Endothelin-1 (PID)	0	0	1
ETA receptor/Endothelin-3 (PID)	0	0	1
Extended microhomologous 3,-ssDNA overhangs-DSB:MRN:RBBP8:LIG3:XRCC1 (Reactome)	0	0	1
Extended microhomologous 3,-ssDNA overhangs-flap-DSB:MRN:RBBP8:FEN1 (Reactome)	0	0	1
FAK/GRAF (PID)	0	0	1
FCGRIA:CD3G homodimer (Reactome)	0	0	1
Fra1/p300/JUNB/JUND/SP1 (PID)	0	0	1
HDLBP:HDL (Reactome)	0	0	1
HEY1/GATA6 (PID)	0	0	1
HTR1D-HTR1B complex (CORUM)	0	0	1
Hydroxyapatite/BSP/collagen IV/TNAP/NPP1 (BioCarta)	0	1	0
IHH N/PTCH1 (PID)	0	0	1
IL-10/IL-10R/JAK1 (BioCarta)	0	1	0
IL10 dimer:2xIL10RA:JAK1:2xIL10RB:TYK2 (Reactome)	0	1	0
IL10 dimer:2xp-Y-IL10RA:p-Y-JAK1:2xIL10RB:p-Y-TYK2:STAT3 (Reactome)	0	1	0
IL22:p-Y251,p-Y301-IL22RA1:p-JAK1:PTPN11:IL10RB:p-TYK2 (Reactome)	0	1	0
IL22:p-Y251,p-Y301-IL22RA1:p-JAK1:PTPN11:IL10RB:p-TYK2:STAT3 (Reactome)	0	1	0
IL22RA2:IL22 (Reactome)	0	0	1
IL26:IL20RA:JAK1:IL10RB:TYK2 (Reactome)	0	1	0
IL5 homodimer:IL5RA (Reactome)	0	0	1
IL5/IL5RA/CSF2RB (hexamer)/LYN (PID)	0	0	1
Integrin alpha4beta7 (Reactome)	0	0	1
ITGA2b-ITGB3-CD47-FAK complex (CORUM)	0	0	1
JAM-A/CLDN1 (PID)	0	0	1
JUNB/JUND (PID)	0	0	1
KCNQ1-KCNE3 complex (CORUM)	0	0	1
KCNQ1 macromolecular complex (CORUM)	0	0	1
LCAT:discoidal HDL complex (Reactome)	0	0	1
LMO4-gp130 complex (CORUM)	0	1	0
MCC:APC/C complex (Reactome)	0	0	1
MRN-TRRAP complex (MRE11A-RAD50-NBN-TRRAP complex) (CORUM)	0	0	1
MRN complex/ATM (PID)	0	0	1
MRN complex/ATM/MDC1 (PID)	0	0	1
Necdin/E2F1 (PID)	0	0	1
Nek2A:MCC:APC/C complex (Reactome)	0	0	1
NEXT3,NICD3:WWP2 (Reactome)	0	0	1
NFKB1-NFKB2-REL-RELA-RELB complex (CORUM)	0	1	0
NFKB1-NFKB2-RELA-RELB complex (CORUM)	0	1	0
NGF (dimer)/p75(NTR)/TRAF6/RIP2/IRAK (PID)	0	0	1
NGF (dimer)/TRKA/GIPC/GAIP (PID)	0	0	1
NGF (dimer)/TRKA/PLCgamma1/TRPV1 (PID)	0	0	1
NGF ligand:p75NTR:IRAK1:MYD88 (Reactome)	0	0	1
NGF ligand:p75NTR:Phospho-IRAK1:MYD88:TRAF6 (Reactome)	0	0	1
NGF ligand:p75NTR:Phospho-IRAK1:TRAF6 (Reactome)	0	0	1
NGF ligand:p75NTR:Phospho-IRAK1:TRAF6:p62 (Reactome)	0	0	1
NICD3:TACC3 (Reactome)	0	0	1
p-2S MAP2K1:p-2S MAPK2K2 heterodimer (Reactome)	0	0	1
p-S15,S20-TP53 Tetramer:BCL2L14 Gene (Reactome)	0	0	1
p-S15,S20-TP53 Tetramer:MLH1 Gene (Reactome)	0	0	1
p-S15,S20-TP53 Tetramer:POU4F2 (Reactome)	0	0	1
p-S15,S20,S46-TP53 Tetramer:TP53AIP1 Gene (Reactome)	0	0	1
p-S276-RELA:RELB (Reactome)	0	1	0
p-Y342-PTK6:SOCS3 (Reactome)	0	0	1
p-Y701-STAT1 dimer:HEY1 gene (Reactome)	0	0	1
p53 (tetramer)/SP1 (PID)	0	0	1
p75(NTR)/beta APP (PID)	0	0	1
PDPK1:PIP3:PKC zeta (Reactome)	0	0	1
phosphorylated anaphase promoting complex (APC/C) (Reactome)	0	0	1
PIP2/AP180/AP2/EPSIN/Eps15/Amph1/2 (BioCarta)	0	1	0
PIP2/AP180/AP2/EPSIN/Eps15/Amph1/2/dynamin (BioCarta)	0	1	0
PlexinA1-NRP1 complex (CORUM)	0	0	1
pro-beta NGF:p75NTR:sortilin (Reactome)	0	0	1
proMBP-angiotensinogen complex (CORUM)	0	0	1
proNGF (dimer)/p75(NTR)/Sortilin/Necdin (PID)	0	0	1
RAB4A:GTP:KIF3:microtubule (Reactome)	0	0	1
Relaxin-2 (Reactome)	0	0	1
S-farn-GRK1:RCVRN:Ca2+ (Reactome)	0	1	0
SCNN1A-SCNN1B-SCNN1G complex (CORUM)	0	0	1
Sema3A:Plexin-A1:Neuropilin-1:LIMK-1 (Reactome)	0	0	1
SEMA4D:CD72 (Reactome)	0	0	1
SIAH2:USP13 (Reactome)	0	0	1
SMAD1-CBP complex (CORUM)	0	0	1
SMAD1/SKI (PID)	0	0	1
SP1/HDAC2 (PID)	0	0	1
Stat1-alpha-dimer-CBP DNA-protein complex (CORUM)	0	0	1
STAT1 (dimer)/TCPTP p45 (PID)	0	0	1
Succinate dehydrogenase cytochrome <i>b</i> (HumanCyc)	0	0	1
TEC/VAV2 (PID)	0	0	1
TFAP2A homodimer:CDKN1A gene (Reactome)	0	0	1
TFIIIB:TFIIIC:TFIIIA:Type 1 Promoter Complex (Reactome)	0	0	1
Tight Junction Complex:TGFB1:TGFBR2:p-TGFBR1:p-PARD6A:RHOA:SMURF1 (Reactome)	0	0	1
Tight Junction Complex:TGFB1:TGFBR2:TGFBR1:Pard6a:RHOA (Reactome)	0	0	1
Tight Junction Complex:TGFB1:TGFBR2:TGFBR1:PARD6A:RHOA (Reactome)	0	0	1
Tight Junction Complex:TGFBR1:Pard6a:RHOA (Reactome)	0	0	1
Tight Junction Complex:TGFBR1:PARD6A:RHOA (Reactome)	0	0	1
TIM23-TOM22-TIM50-HSD3B2 complex (CORUM)	0	1	0
TP53 Tetramer:CCNG1 Gene (Reactome)	0	0	1
TSPO:BZRAP1 (Reactome)	0	0	1
UTM-SGCE-DAG1-CAV1-NOS3 complex (CORUM)	0	0	1
VEGFR1 homodimer/NRP1 (PID)	0	0	1
