# Supplementary material for: Loss of USP28 and SPINT2 expression promotes cancer cell survival after whole genome doubling
Source: Cell Oncol (Dordr). 2021 Dec 28;45(1):103–19. doi: 10.1007/s13402-021-00654-5 (PMC8881269; doi:10.1007/s13402-021-00654-5)
Supplement: Supplementary file 4 — Results of the mass spectrometry of USP28 pull down. (XLSX 23 KB) [file 13402_2021_654_MOESM4_ESM.xlsx]

## Sheet: Enriched 4N
Significantly enriched genes in 4N cell
USP28 DCD vs USP28 DCD IGG
gene names	-LOG(P-value)	Difference	Majority protein IDs_	id	2_USP28_IGG_01	2_USP28_IGG_02	2_USP28_IGG_03	2_USP28_01	2_USP28_02	2_USP28_03	2_USP28_DCD_IGG_01	2_USP28_DCD_IGG_02	2_USP28_DCD_IGG_03	2_USP28_DCD_01	2_USP28_DCD_02	2_USP28_DCD_03
PDHX	3,63461203773817	8,04363759358724	O00330-3	148	25,2357501983643	24,1018905639648	23,553560256958	30,5851306915283	32,1911010742188	31,3467292785645	24,1531391143799	24,4974098205566	22,7159309387207	32,3061218261719	32,0092811584473	31,1819896697998		enriched in both, 2N and 4N
PDHA1	4,72947750411813	9,46785672505697	P08559	517	22,9203605651855	22,7892303466797	22,6506404876709	31,1861190795898	32,7570991516113	30,5555400848389	22,0955505371094	21,7599601745605	21,6984596252441	31,899730682373	31,4512500762939	30,606559753418
DLAT	4,22776897318101	6,23123613993327	P10515	559	27,5282802581787	27,1907501220703	27,7478504180908	32,8796806335449	34,2966613769531	33,6569404602051	27,2342491149902	27,1477298736572	27,1792106628418	33,8963584899902	33,6224403381348	32,7360992431641
PDHB	3,34229793898823	7,93435986836751	P11177-2	573	23,9432392120361	24,0937805175781	24,7841205596924	31,2870807647705	32,8157196044922	31,4057292938232	23,5076103210449	23,4792709350586	21,4079494476318	31,2292900085449	30,7254199981689	30,243200302124
BAG6	4,4143253938936	4,36488087972005	A0A024RCR6	958	22,4666004180908	22,4860706329346	22,8568592071533	25,8711204528809	26,5208492279053	25,6083393096924	21,3921699523926	21,7409896850586	22,0812492370605	26,2199802398682	26,175220489502	25,9138507843018
DBT	3,49569377174326	6,01019032796224	P11182	574	25,7852191925049	25,7584209442139	26,3424892425537	29,8404693603516	32,7019996643066	32,2160186767578	25,328519821167	26,3798809051514	26,0975608825684	31,3237209320068	32,7299613952637	31,7828502655029
MTHFD2	3,15309234389987	0,820156733194985	B9A062	617	22,4744472503662	21,6780052185059	21,6025295257568	21,9642143249512	22,7820148468018	21,1760425567627	22,7078399658203	22,5164699554443	22,4307594299316	23,3657302856445	23,3248500823975	23,4249591827393		enriched in 4N only
ASPH	3,25198630986958	1,18661308288574	Q12797	1387	21,9687595367432	21,9655437469482	22,3376369476318	21,813268661499	21,2507972717285	21,780876159668	22,7598094940186	22,5014400482178	22,8087501525879	23,7976894378662	24,0171604156494	23,8149890899658
MDC1	3,22474090132541	6,01368649800618	Q14676-2	1492	21,714937210083	22,4674873352051	21,5034446716309	22,544677734375	22,1347198486328	22,8735980987549	22,7024307250977	22,6392002105713	22,6605491638184	27,5987491607666	29,7108898162842	28,7336006164551
NUMA1	3,80811127513978	7,2398198445638	Q14980	1509	22,64501953125	24,4106006622314	22,7608299255371	23,8792304992676	22,1869201660156	24,6646499633789	22,7588996887207	22,8853702545166	23,3256702423096	29,8884105682373	31,1995792388916	29,6014099121094
DHX30	3,08977786177934	1,58027331034343	Q7L2E3-3	1722	21,8126239776611	21,0400352478027	21,653528213501	21,8165702819824	23,0152072906494	21,7652950286865	21,9731502532959	21,962869644165	21,7834892272949	23,6764793395996	23,1630897521973	23,6207599639893
USP28	4,23531247965847	7,90631675720215	Q96RU2-2	1996	20,5226802825928	22,7715702056885	22,9971103668213	27,2283000946045	28,3477306365967	28,1391696929932	22,7143592834473	21,7619400024414	22,5912895202637	30,3110599517822	30,8033199310303	29,6721591949463		bait
RAB1B	3,80770897766573	0,492816289265949	Q9H0U4	2123	25,8583507537842	25,6703090667725	25,4009990692139	25,8868408203125	25,6474094390869	25,8161201477051	25,5023002624512	25,540620803833	25,4737606048584	26,0403003692627	26,0139102935791	25,9409198760986		enriched in 4N only
CAPRIN1	2,63783980572634	3,93711725870768	Q14444-2	1483	26,9224090576172	26,7778091430664	27,4057598114014	32,1293716430664	33,314998626709	32,2265396118164	27,2745304107666	27,179500579834	27,7277393341064	32,2294616699219	31,4138202667236	30,3498401641846
OGFR	2,0924519389384	4,52113596598307	Q9NZT2-2	2293	22,3835601806641	22,5360908508301	22,77174949646	24,5777893066406	24,9739093780518	24,9805507659912	22,6789608001709	23,5946807861328	23,3469200134277	26,1224594116211	29,1658306121826	27,895679473877
FCHO1	1,99964141595203	3,03645706176758	O14526-3	168	21,3946495056152	22,5026760101318	21,6781368255615	22,0482807159424	22,3433685302734	21,9146289825439	22,574089050293	23,6554698944092	22,4917697906494	25,5107803344727	27,0221004486084	25,2978191375732
PRMT5	2,29470683489247	1,50894292195638	O14744-2	174	22,6450901031494	22,1044101715088	21,2844543457031	22,2302093505859	21,0928611755371	22,6641464233398	22,7569198608398	22,4299602508545	21,8490200042725	23,7732391357422	23,8364391326904	23,9530506134033
ASNA1	2,01803175423704	1,56537628173828	O43681	241	22,6672649383545	20,7335357666016	21,2091503143311	21,3687896728516	21,849458694458	21,8127670288086	22,7915802001953	21,9939308166504	22,261360168457	23,6828193664551	24,395580291748	23,6646003723145
SPAG9	2,30774273745016	2,53886731465657	O60271-4	258	22,1627082824707	22,1627464294434	21,454309463501	21,8030376434326	22,0019226074219	22,0536117553711	23,6799392700195	22,7849102020264	22,9432697296143	26,0189208984375	26,0460605621338	24,9597396850586
GNAI2	2,29520281512305	1,45131810506185	P04899	449	28,3723106384277	27,800329208374	27,5206604003906	22,4848804473877	29,4726505279541	28,0438995361328	21,5937557220459	21,6515426635742	21,5652141571045	22,6864948272705	22,9235649108887	23,554407119751
DLD	2,78323709578095	5,546599706014	E9PEX6	539	24,1387596130371	24,1545295715332	22,0426006317139	26,645679473877	28,804370880127	28,1725006103516	25,369930267334	23,7290000915527	23,4549903869629	29,5240097045898	30,5515098571777	29,118200302124
S100A11	1,97844725736656	2,28454971313477	P31949	844	19,3653259277344	21,4892826080322	20,8126602172852	21,9480152130127	21,5156574249268	20,6342449188232	21,9006500244141	22,8306903839111	23,5841293334961	24,849100112915	25,2895793914795	25,0304393768311
DLST	2,53223836279473	1,7769406636556	P36957	895	26,8875102996826	27,1988201141357	28,0834999084473	28,5975799560547	30,4031391143799	29,4726295471191	27,3112106323242	27,2400894165039	27,736349105835	29,440990447998	29,4245204925537	28,7529602050781
GPSM2	2,30032590248775	2,92172622680664	P81274	1276	22,2884693145752	21,2253608703613	22,0998764038086	21,1553955078125	21,6686058044434	22,519172668457	22,8072490692139	23,5736293792725	22,1961708068848	25,7305793762207	26,3887691497803	25,22287940979
MRPS36	2,53091471217308	2,49651273091634	P82909	1280	21,60032081604	22,9487590789795	23,4874000549316	23,622989654541	24,0716094970703	23,1956996917725	22,5298404693604	22,1558208465576	22,1237697601318	25,2844696044922	24,9485492706299	24,0659503936768
OGDH	2,41627793652429	3,71920331319173	Q02218	1323	21,8644199371338	23,9990291595459	23,1270809173584	25,3794097900391	27,1118793487549	26,5521697998047	23,7433490753174	21,9325695037842	23,2463207244873	26,118049621582	26,8344898223877	27,1273097991943
G3BP1	2,2549986083882	3,49157396952311	Q13283	1421	24,7206192016602	24,8044490814209	23,4694900512695	25,4919490814209	24,0922508239746	25,1923809051514	26,0412006378174	25,2869396209717	24,0804195404053	28,8784408569336	28,9633903503418	28,0414505004883
FLNC	1,8241975227739	2,87211354573568	Q14315-2	1480	22,3746395111084	26,0605201721191	23,2095108032227	24,4921607971191	25,9790897369385	26,6702003479004	25,5264492034912	26,5724792480469	26,2048206329346	27,724100112915	29,7658290863037	29,4301605224609
WTAP	2,75402416884018	3,17532285054525	Q15007	1511	22,0603065490723	21,6660385131836	21,8878784179688	22,0294742584229	21,4535026550293	21,5532512664795	22,9804000854492	22,3730201721191	21,6713695526123	25,8046894073486	25,1314792633057	25,6145896911621
GET4	2,37088213031018	1,97270329793294	Q7L5D6	1726	21,6021842956543	22,0075397491455	21,6723575592041	22,7016506195068	21,3595523834229	20,7963790893555	22,3340702056885	22,7346801757813	23,1642799377441	24,7182197570801	25,1271495819092	24,3057708740234
GBF1	1,78795713830629	3,42397308349609	Q92538-3	1876	23,1242542266846	20,387077331543	20,8929538726807	21,1301898956299	22,9708080291748	22,4068508148193	24,3493499755859	25,2534599304199	22,9916496276855	27,9912395477295	28,3394298553467	26,5357093811035
LRRC59	2,68700130320207	1,52387364705404	Q96AG4	1918	21,7812156677246	22,1453914642334	22,4118537902832	22,1086406707764	22,9039344787598	20,9994201660156	26,4425296783447	26,0798091888428	25,9370098114014	27,7963695526123	27,8597602844238	27,3748397827148
MIEN1	2,11404616852485	2,41606330871582	Q9BRT3	2051	23,083309173584	22,6218490600586	22,6313209533691	23,9850292205811	24,882640838623	24,4859104156494	21,9970893859863	21,5620307922363	21,9844608306885	24,7966003417969	24,6585597991943	23,3366107940674
ESYT1	2,4903070127949	2,60172335306804	Q9BSJ8	2054	22,8392906188965	22,1023597717285	22,8899803161621	24,6489391326904	25,2524509429932	23,4139003753662	24,3543395996094	24,1112403869629	23,6070499420166	26,4612808227539	27,2957000732422	26,1208190917969
DDX21	2,02223444703718	1,81852912902832	Q9NR30	2216	24,4535007476807	25,0155906677246	22,5309505462646	25,1477909088135	24,2456893920898	24,6790103912354	24,5680809020996	24,0043601989746	23,7691097259521	26,4944190979004	25,430139541626	25,872579574585
BCCIP	2,25119128148755	1,33149655659993	Q9P287-4	2311	20,4072093963623	22,8825435638428	21,410551071167	22,4668636322021	22,1190872192383	21,2311325073242	23,6634006500244	23,1261692047119	22,9103298187256	24,4488391876221	24,4798793792725	24,7656707763672
G3BP2	2,37870594528862	5,24778366088867	Q9UN86	2393	23,5960502624512	22,0958309173584	22,3835296630859	24,9823703765869	24,1123504638672	24,2495193481445	24,5867500305176	24,4976501464844	22,7133407592773	30,2159309387207	29,3471202850342	27,9780406951904

## Sheet: Reduced 4N
Significantly reduced genes
USP28 DCD vs USP28 DCD IGG
gene names	-LOG(P-value)	Difference	Majority protein IDs_	id	2_USP28_IGG_01	2_USP28_IGG_02	2_USP28_IGG_03	2_USP28_01	2_USP28_02	2_USP28_03	2_USP28_DCD_IGG_01	2_USP28_DCD_IGG_02	2_USP28_DCD_IGG_03	2_USP28_DCD_01	2_USP28_DCD_02	2_USP28_DCD_03
C4A	2,23816427804565	-3,03774960835775	A0A0G2JPR0	545	27,4269409179688	26,823600769043	28,1399993896484	24,677339553833	25,2602996826172	24,3859405517578	26,7026596069336	27,7715301513672	27,9534893035889	25,1392307281494	24,4509792327881	23,7242202758789		reduced in 4N only
RPA1	4,24140836562034	-4,94726689656575	P27694	778	29,0348796844482	28,8934803009033	30,7151393890381	24,8369197845459	25,8370399475098	26,3264408111572	30,1803302764893	30,6274108886719	30,2475109100342	25,2679595947266	25,076150894165	25,8693408966064
SHMT1	4,14097226975901	-6,73771286010742	P34896-2	855	22,7233619689941	21,8810348510742	20,7483406066895	21,8566093444824	22,1206073760986	22,1373348236084	29,631160736084	30,5616493225098	30,3330898284912	23,3393306732178	23,0010604858398	23,9723701477051
RPA3	2,87566102465341	-4,62774340311686	P35244	866	27,1803493499756	25,9235000610352	27,785249710083	23,5613899230957	25,4700794219971	24,942569732666	27,3831100463867	27,4792308807373	28,2244892120361	22,8209800720215	22,3258094787598	24,0568103790283
RPL37A	2,0429158062197	-1,70855267842611	P61513	1155	28,4522705078125	29,1447906494141	30,0150508880615	26,2432708740234	26,8784198760986	26,8144607543945	28,8908195495605	29,9076995849609	29,8388805389404	28,0827903747559	27,8633708953857	27,565580368042
SSBP1	2,30547566191065	-2,13084348042806	Q04837	1343	28,0031890869141	27,8904705047607	28,9260101318359	25,3083801269531	26,9858703613281	27,1531600952148	28,3718605041504	27,6170196533203	27,352710723877	25,7343807220459	25,223690032959	25,9909896850586
PTRF	2,43969516243755	-4,09301948547363	Q6NZI2	1679	21,3320293426514	22,4286689758301	22,8509998321533	22,1929473876953	21,9755935668945	22,4903163909912	26,4716701507568	27,9414005279541	27,6863193511963	23,0025405883789	24,2303009033203	22,5874900817871
LGALS3BP	2,78303308860519	-1,61002477010091	Q08380	1372	25,9399108886719	25,9892292022705	26,2602996826172	23,1816692352295	23,829870223999	23,8988304138184	23,3752326965332	23,2809906005859	22,7016105651855	21,4615936279297	21,4927520751953	21,573413848877		reduced in both, 2N and 4N

## Sheet: Enriched 2N
Significantly enriched genes
USP28 vs USP28 IGG
gene names	-LOG(P-value)	Difference	Majority protein IDs_	id	2_USP28_IGG_01	2_USP28_IGG_02	2_USP28_IGG_03	2_USP28_01	2_USP28_02	2_USP28_03	2_USP28_DCD_IGG_01	2_USP28_DCD_IGG_02	2_USP28_DCD_IGG_03	2_USP28_DCD_01	2_USP28_DCD_02	2_USP28_DCD_03
PDHX	3,32109041718874	7,0772533416748	O00330-3	148	25,2357501983643	24,1018905639648	23,553560256958	30,5851306915283	32,1911010742188	31,3467292785645	24,1531391143799	24,4974098205566	22,7159309387207	32,3061218261719	32,0092811584473	31,1819896697998		enriched in both, 2N and 4N
PDHA1	3,72283327361734	8,7128423055013	P08559	517	22,9203605651855	22,7892303466797	22,6506404876709	31,1861190795898	32,7570991516113	30,5555400848389	22,0955505371094	21,7599601745605	21,6984596252441	31,899730682373	31,4512500762939	30,606559753418
DLAT	3,80827833653879	6,12213389078776	P10515	559	27,5282802581787	27,1907501220703	27,7478504180908	32,8796806335449	34,2966613769531	33,6569404602051	27,2342491149902	27,1477298736572	27,1792106628418	33,8963584899902	33,6224403381348	32,7360992431641
PDHB	3,77464949991753	7,5624631245931	P11177-2	573	23,9432392120361	24,0937805175781	24,7841205596924	31,2870807647705	32,8157196044922	31,4057292938232	23,5076103210449	23,4792709350586	21,4079494476318	31,2292900085449	30,7254199981689	30,243200302124
BAG6	3,46307967435586	3,39692624409993	A0A024RCR6	958	22,4666004180908	22,4860706329346	22,8568592071533	25,8711204528809	26,5208492279053	25,6083393096924	21,3921699523926	21,7409896850586	22,0812492370605	26,2199802398682	26,175220489502	25,9138507843018
DBT	2,46816550388757	5,62411944071452	P11182	574	25,7852191925049	25,7584209442139	26,3424892425537	29,8404693603516	32,7019996643066	32,2160186767578	25,328519821167	26,3798809051514	26,0975608825684	31,3237209320068	32,7299613952637	31,7828502655029
USP28	2,59818854029392	5,8079465230306	Q96RU2-2	1996	20,5226802825928	22,7715702056885	22,9971103668213	27,2283000946045	28,3477306365967	28,1391696929932	22,7143592834473	21,7619400024414	22,5912895202637	30,3110599517822	30,8033199310303	29,6721591949463		bait
RPLP1	3,71443023816496	3,94368998209636	P05386	463	22,4451599121094	22,8619403839111	23,1145191192627	27,0955696105957	26,3209495544434	26,8361701965332	27,1908397674561	26,638240814209	22,7873497009277	26,3414993286133	26,5963401794434	26,8485202789307		enriched in 2N only
CAPRIN1	3,69418149566701	5,52164395650228	Q14444-2	1483	26,9224090576172	26,7778091430664	27,4057598114014	32,1293716430664	33,314998626709	32,2265396118164	27,2745304107666	27,179500579834	27,7277393341064	32,2294616699219	31,4138202667236	30,3498401641846
OGFR	3,70252131050841	2,28028297424316	Q9NZT2-2	2293	22,3835601806641	22,5360908508301	22,77174949646	24,5777893066406	24,9739093780518	24,9805507659912	22,6789608001709	23,5946807861328	23,3469200134277	26,1224594116211	29,1658306121826	27,895679473877

## Sheet: Reduced 2N
Significantly reduced genes
USP28 vs USP28 IGG
gene names	-LOG(P-value)	Difference	Majority protein IDs_	id	2_USP28_IGG_01	2_USP28_IGG_02	2_USP28_IGG_03	2_USP28_01	2_USP28_02	2_USP28_03	2_USP28_DCD_IGG_01	2_USP28_DCD_IGG_02	2_USP28_DCD_IGG_03	2_USP28_DCD_01	2_USP28_DCD_02	2_USP28_DCD_03
LGALS3BP	3,20542310740575	-2,42635663350423	Q08380	1372	25,9399108886719	25,9892292022705	26,2602996826172	23,1816692352295	23,829870223999	23,8988304138184	23,3752326965332	23,2809906005859	22,7016105651855	21,4615936279297	21,4927520751953	21,573413848877		Reduced in both, 2N and 4N
